# Supplementary material for: DNA methylation by CcrM contributes to genome maintenance in the Agrobacterium tumefaciens plant pathogen
Source: Nucleic Acids Res. 2024 Sep 4;52(19):11519–35. doi: 10.1093/nar/gkae757 (PMC11514494; doi:10.1093/nar/gkae757)
Supplement: gkae757_Supplemental_Files [file gkae757_supplemental_files.zip]

Archive with 5 entries (5 files):
- GlimmaVolcanoPlot.html.zip
- MoviesS1-S2-S3.mp4.zip
- SupInfo_Revised_Collier.pdf
- TableS4.xlsx
- TableS5.xlsx
