# Supplementary material for: DNA methylation by CcrM contributes to genome maintenance in the Agrobacterium tumefaciens plant pathogen
Source: Nucleic Acids Res. 2024 Sep 4;52(19):11519–35. doi: 10.1093/nar/gkae757 (PMC11514494; doi:10.1093/nar/gkae757)
Supplement: gkae757_Supplemental_Files [file gkae757_supplemental_files.zip › TableS4.xlsx]

## Sheet: 2307-IPTG versus 2140-IPTG
Gene_ID	Gene_Name	Atu_ID	Replicon	Fold_Change	logFC	adj.P.Val	Description	COG	COG_ID	Gene_Start	Gene_End	Strand	GANTC_Matches (200bp upstream of ORF)	Number of GANTC motifs (200 bp upstream of ORF)
ATU_RS18275	ATU_RS18275	Atu3922	NC_003063.2	-5.98014	-2.58018	2.15162e-06	replication initiation protein RepC(Ch2)	NA	NA	1022888	1024165	-	57:GACTC,70:GATTC,85:GATTC	3
ATU_RS24185	ATU_RS24185	Atu5049	NC_003064.2	-4.89185	-2.29038	7.37563e-05	Ku protein	L	COG1273	48390	49286	+	-138:GAATC,-119:GACTC,-73:GATTC,-63:GACTC,-42:GATTC,-33:GAATC	6
ATU_RS06185	ATU_RS06185	Atu1253	NC_003062.2	-4.62544	-2.20959	2.13283e-05	cupin domain-containing protein	R	COG3450	1241666	1242007	+	No match
ATU_RS19660	ATU_RS19660	Atu4206	NC_003063.2	-4.10012	-2.03566	1.30709e-05	tetracycline efflux MFS transporter Tet(30)	G	COG2814	1328325	1329509	+	-83:GAATC	1
ATU_RS18550	ATU_RS18550	Atu3977	NC_003063.2	-3.41083	-1.77012	1.83696e-05	ice nucleation-like protein	NA	NA	1088570	1091599	-	No match
ATU_RS25855	ATU_RS25855	Atu5413	NC_003064.2	-3.36275	-1.74964	0.00308228	ABC transporter permease	E	COG1177	408302	409123	+	No match
ATU_RS23225	ATU_RS23225	Atu6045	NC_003065.3	-3.32368	-1.73278	1.5637e-05	replication initiation protein RepC(pTi)	NA	NA	54905	56224	+	-95:GAATC,-80:GAATC	2
ATU_RS17880	ATU_RS17880	Atu3839	NC_003063.2	-3.31992	-1.73115	4.65804e-05	site-specific DNA-methyltransferase	NA	NA	933986	935675	+	-200:GAGTC	1
ATU_RS08280	ATU_RS08280	Atu1691	NC_003062.2	-3.07444	-1.62032	1.61379e-05	GGDEF domain-containing protein	T	COG2199	1675687	1676757	+	-19:GACTC	1
ATU_RS21510	ATU_RS21510	Atu4586	NC_003063.2	-3.0562	-1.61174	2.68724e-05	linear amide C-N hydrolase	M	COG3049	1733522	1734589	-	65:GAGTC	1
ATU_RS00975	ATU_RS00975	Atu0204	NC_003062.2	-2.9582	-1.56472	6.05907e-05	DUF898 domain-containing protein	S	COG4269	208258	209361	-	No match
ATU_RS23960	ATU_RS23960	Atu5002	NC_003064.2	-2.92969	-1.55075	4.65804e-05	replication initiation protein RepC(pAt)	NA	NA	2606	3820	+	-86:GAATC,-71:GAATC,-58:GAGTC,-30:GAATC	4
ATU_RS22205	ATU_RS22205	Atu4732	NC_003063.2	-2.85553	-1.51376	0.0429968	molecular chaperone	W	COG3121	1898306	1899022	-	No match
ATU_RS24095	ATU_RS24095	Atu5031	NC_003064.2	-2.82598	-1.49875	4.93436e-05	restriction endonuclease	NA	NA	31458	32576	-	2:GAATC	1
ATU_RS24060	ATU_RS24060	Atu5022	NC_003064.2	-2.69604	-1.43084	0.000784174	hypothetical protein	R	COG4928	22228	24126	-	193:GAGTC	1
ATU_RS23045	ATU_RS23045	Atu6009	NC_003065.3	-2.68836	-1.42673	0.000273515	RolB family protein	NA	NA	13461	14126	+	-133:GATTC,-128:GACTC,-87:GAGTC	3
ATU_RS25995	ATU_RS25995	Atu5442	NC_003064.2	-2.67988	-1.42217	4.72734e-05	HAMP domain-containing protein	T	COG0840	434584	436524	+	No match
ATU_RS24150	ATU_RS24150	Atu5043	NC_003064.2	-2.6087	-1.38333	0.00020438	hypothetical protein	NA	NA	43896	44303	+	No match
ATU_RS24545	ATU_RS24545	Atu5124	NC_003064.2	-2.57449	-1.36429	0.00208405	aspartate aminotransferase family protein	H	COG0001	130916	132250	-	82:GAGTC	1
ATU_RS21310	pobA	Atu4544	NC_003063.2	-2.57261	-1.36323	0.0254897	4-hydroxybenzoate 3-monooxygenase	C	COG0654	1689531	1690703	-	No match
ATU_RS24745	virB11	Atu5172	NC_003064.2	-2.56677	-1.35996	0.0212049	P-type DNA transfer ATPase VirB11	N	COG0630	169100	170110	+	No match
ATU_RS17105	ATU_RS17105	Atu3687	NC_003063.2	-2.55894	-1.35555	0.000364723	TonB-dependent receptor	P	COG1629	760897	763335	+	-101:GAGTC	1
ATU_RS24100	ATU_RS24100	Atu5032	NC_003064.2	-2.55606	-1.35392	0.000345124	hypothetical protein	NA	NA	32772	33533	-	14:GACTC	1
ATU_RS24115	ATU_RS24115	Atu5036	NC_003064.2	-2.54808	-1.34941	0.000345124	hypothetical protein	NA	NA	36551	36865	+	No match
ATU_RS01040	ATU_RS01040	Atu0217	NC_003062.2	-2.53336	-1.34105	5.37837e-05	type II secretion system F family protein	W	COG4965	221898	222902	-	No match
ATU_RS19655	ATU_RS19655	Atu4205	NC_003063.2	-2.50936	-1.32732	0.000870828	TetR/AcrR family transcriptional regulator C-terminal domain-containing protein	K	COG1309	1327589	1328236	-	6:GAATC	1
ATU_RS22210	ATU_RS22210	Atu4733	NC_003063.2	-2.50877	-1.32698	0.03818	spore coat U domain-containing protein	W	COG5430	1899044	1899541	-	No match
ATU_RS24505	ATU_RS24505	Atu5116	NC_003064.2	-2.47604	-1.30803	0.0233651	DUF2218 domain-containing protein	NA	NA	123338	123649	-	No match
ATU_RS24085	ATU_RS24085	Atu5029	NC_003064.2	-2.42782	-1.27966	0.000528817	hypothetical protein	NA	NA	29924	30694	+	No match
ATU_RS17895	ATU_RS17895	Atu3843	NC_003063.2	-2.42096	-1.27558	0.000351664	hypothetical protein	NA	NA	937743	938579	+	No match
ATU_RS21575	ATU_RS21575	Atu4600	NC_003063.2	-2.40146	-1.26391	6.70632e-05	ABC transporter ATP-binding protein	V	COG1132	1745721	1747484	-	112:GAGTC	1
ATU_RS14730	ATU_RS14730	Atu3191	NC_003063.2	-2.39817	-1.26193	0.000419823	OmpW family protein	M	COG3047	200556	201242	-	66:GACTC	1
ATU_RS04390	ATU_RS04390	Atu0892	NC_003062.2	-2.36588	-1.24238	0.000208926	hypothetical protein	NA	NA	882945	883232	-	7:GATTC	1
ATU_RS05545	ATU_RS05545	Atu1123	NC_003062.2	-2.36303	-1.24064	0.0120401	hypothetical protein	NA	NA	1113937	1114449	-	No match
ATU_RS24510	ATU_RS24510	Atu5117	NC_003064.2	-2.36243	-1.24027	0.0242842	nucleotidyltransferase and HEPN domain-containing protein	R	COG1708	123961	124902	-	37:GATTC	1
ATU_RS22200	ATU_RS22200	Atu4731	NC_003063.2	-2.35829	-1.23774	0.0784316	fimbrial biogenesis outer membrane usher protein	N	COG3188	1895896	1898334	-	No match
ATU_RS24530	ATU_RS24530	Atu5121	NC_003064.2	-2.3565	-1.23665	0.00264774	response regulator transcription factor	K	COG0745	127712	128380	-	No match
ATU_RS24090	ATU_RS24090	Atu5030	NC_003064.2	-2.34541	-1.22984	0.00114526	hypothetical protein	NA	NA	30855	31397	+	No match
ATU_RS01050	ATU_RS01050	Atu0219	NC_003062.2	-2.31769	-1.21269	0.00016475	components of type IV pilus	W	COG4963	224426	225709	-	No match
ATU_RS24700	ATU_RS24700	Atu5164	NC_003064.2	-2.30067	-1.20206	0.0341295	type IV secretion system protein VirB3	U	COG3702	161493	161834	+	No match
ATU_RS04880	ATU_RS04880	Atu0983	NC_003062.2	-2.29422	-1.198	0.000133517	carboxymuconolactone decarboxylase family protein	R	COG0599	977113	977433	-	No match
ATU_RS21255	ATU_RS21255	Atu4533	NC_003063.2	-2.29299	-1.19723	0.0453889	ATP-binding cassette domain-containing protein	E	COG1126	1680513	1681244	-	No match
ATU_RS15855	ATU_RS15855	Atu3425	NC_003063.2	-2.28364	-1.19133	0.0115249	flavin reductase	C	COG1853	472101	472646	-	No match
ATU_RS07590	ccoN	Atu1537	NC_003062.2	-2.28088	-1.18959	0.00170794	cytochrome-c oxidase_2C cbb3-type subunit I	C	COG3278	1526898	1528520	-	No match
ATU_RS24720	ATU_RS24720	Atu5167	NC_003064.2	-2.27129	-1.18351	0.0316351	type IV secretion system protein	U	COG3704	165141	166076	+	No match
ATU_RS11665	ATU_RS11665	Atu2394	NC_003062.2	-2.26198	-1.17759	0.00053497	Crp/Fnr family transcriptional regulator	T	COG0664	2367708	2368397	+	No match
ATU_RS24105	ATU_RS24105	Atu5033	NC_003064.2	-2.2617	-1.17741	0.00101594	hypothetical protein	NA	NA	33565	34740	-	No match
ATU_RS22025	ATU_RS22025	Atu4696	NC_003063.2	-2.25915	-1.17578	0.00272259	ABC transporter permease	E	COG0601	1857372	1858340	+	No match
ATU_RS13945	ATU_RS13945	Atu3031	NC_003063.2	-2.25699	-1.1744	0.00257107	hypothetical protein	NA	NA	25864	26082	+	-62:GACTC	1
ATU_RS24725	ATU_RS24725	Atu5168	NC_003064.2	-2.25609	-1.17382	0.0521787	hypothetical protein	NA	NA	166112	166378	+	No match
ATU_RS24540	ATU_RS24540	Atu5123	NC_003064.2	-2.23383	-1.15952	0.00216057	acetolactate synthase	E	COG0028	129201	130916	-	29:GATTC	1
ATU_RS24740	virB10	Atu5171	NC_003064.2	-2.22881	-1.15627	0.0289028	type IV secretion system protein VirB10	U	COG2948	167919	169091	+	No match
ATU_RS24750	ATU_RS24750	Atu5173	NC_003064.2	-2.22736	-1.15534	0.0369615	NAD-binding protein	I	COG2084	170141	170715	+	-180:GAATC,-20:GATTC	2
ATU_RS01035	ATU_RS01035	Atu0216	NC_003062.2	-2.19484	-1.13412	0.000201294	type II secretion system F family protein	W	COG2064	220902	221888	-	No match
ATU_RS13950	ATU_RS13950	Atu3032	NC_003063.2	-2.19369	-1.13336	0.00121379	hypothetical protein	NA	NA	26127	26531	+	No match
ATU_RS23645	ATU_RS23645	Atu6132	NC_003065.3	-2.19306	-1.13295	0.000196363	PAS domain-containing methyl-accepting chemotaxis protein	T;T	COG0840;COG2202	150638	152377	-	No match
ATU_RS15865	ATU_RS15865	NA	NC_003063.2	-2.18956	-1.13064	0.0429968	hypothetical protein	NA	NA	474133	474330	-	No match
ATU_RS00970	ATU_RS00970	Atu0203	NC_003062.2	-2.18713	-1.12904	0.000100516	M48 family metallopeptidase	O	COG0501	207198	208268	-	No match
ATU_RS18280	repB	Atu3923	NC_003063.2	-2.18262	-1.12606	9.61328e-05	plasmid partitioning protein RepB(Ch2)	D	COG1475	1024351	1025364	-	No match
ATU_RS24535	ATU_RS24535	Atu5122	NC_003064.2	-2.18113	-1.12508	0.00598464	SDR family oxidoreductase	I	COG1028	128425	129204	-	No match
ATU_RS05530	ATU_RS05530	Atu1119	NC_003062.2	-2.17898	-1.12365	0.000128993	diguanylate cyclase	T	COG2199	1111295	1112341	-	94:GAATC	1
ATU_RS03300	ATU_RS03300	Atu0671	NC_003062.2	-2.17493	-1.12097	0.00658804	YeiH family putative sulfate export transporter	S	COG2855	667418	668461	-	192:GAATC	1
ATU_RS06590	ATU_RS06590	Atu1336	NC_003062.2	-2.17219	-1.11915	0.0109182	NIPSNAP family protein	NA	NA	1322167	1322493	+	No match
ATU_RS24705	ATU_RS24705	Atu5165	NC_003064.2	-2.16634	-1.11526	0.0244066	VirB4 family type IV secretion/conjugal transfer ATPase	U	COG3451	161827	164208	+	No match
ATU_RS26395	msuE	Atu5527	NC_003064.2	-2.14521	-1.10112	0.016203	FMN reductase	C	COG0431	519261	519851	-	No match
ATU_RS24525	ATU_RS24525	Atu5120	NC_003064.2	-2.14516	-1.10109	0.0349866	hypothetical protein	NA	NA	127478	127693	+	No match
ATU_RS01060	ATU_RS01060	Atu0221	NC_003062.2	-2.14491	-1.10092	0.000100516	type II and III secretion system protein family protein	W	COG4964	226493	228076	-	No match
ATU_RS24515	ATU_RS24515	Atu5118	NC_003064.2	-2.14413	-1.1004	0.0565396	aminotransferase class I/II-fold pyridoxal phosphate-dependent enzyme	H	COG0156	125065	126306	-	No match
ATU_RS20120	ATU_RS20120	Atu4299	NC_003063.2	-2.14127	-1.09847	0.00216204	Rrf2 family transcriptional regulator	K	COG1959	1423945	1424484	+	No match
ATU_RS18285	repA	Atu3924	NC_003063.2	-2.13125	-1.0917	5.41188e-05	plasmid partitioning protein RepA(Ch2)	D	COG1192	1025361	1026575	-	80:GATTC,145:GAATC	2
ATU_RS11140	ATU_RS11140	Atu2283	NC_003062.2	-2.13011	-1.09092	0.000180436	pseudoazurin	C	COG3794	2255101	2255553	+	No match
ATU_RS23430	ssuC	Atu6086	NC_003065.3	-2.12928	-1.09037	0.000200017	aliphatic sulfonate ABC transporter permease SsuC	P	COG0600	104051	104851	+	-48:GACTC	1
ATU_RS24715	ATU_RS24715	NA	NC_003064.2	-2.12759	-1.08922	0.0522585	EexN family lipoprotein	NA	NA	164903	165136	+	No match
ATU_RS19960	ATU_RS19960	Atu4267	NC_003063.2	-2.12553	-1.08782	0.00270937	VOC family protein	Q	COG0346	1393578	1393982	+	No match
ATU_RS22945	ATU_RS22945	Atu8201	NC_003063.2	-2.11556	-1.08104	0.00230671	YodC family protein	S	COG5475	2064459	2064656	+	-83:GAATC	1
ATU_RS23400	ATU_RS23400	Atu6080	NC_003065.3	-2.1103	-1.07745	0.000767782	LysR family transcriptional regulator	K	COG0583	95923	96948	+	No match
ATU_RS23040	ATU_RS23040	Atu6008	NC_003065.3	-2.10923	-1.07672	0.000491222	hypothetical protein	NA	NA	11591	12697	-	No match
ATU_RS01055	ATU_RS01055	Atu0220	NC_003062.2	-2.10545	-1.07413	0.000221572	CpaD family pilus assembly lipoprotein	W	COG5461	225744	226436	-	No match
ATU_RS26170	ATU_RS26170	Atu5480	NC_003064.2	-2.10264	-1.0722	0.000927011	ATP-binding cassette domain-containing protein	E	COG1126	472315	473040	-	No match
ATU_RS24695	ATU_RS24695	Atu5163	NC_003064.2	-2.10221	-1.07191	0.031943	TrbC/VIRB2 family protein	U	COG3838	161191	161490	+	No match
ATU_RS19135	ATU_RS19135	Atu4095	NC_003063.2	-2.09396	-1.06623	0.00151848	GlsB/YeaQ/YmgE family stress response membrane protein	R	COG2261	1215112	1215363	-	No match
ATU_RS22005	ATU_RS22005	Atu4692	NC_003063.2	-2.09321	-1.06572	0.000105776	GGDEF and EAL domain-containing protein	T;T	COG2202;COG5001	1850008	1852182	+	-7:GAATC	1
ATU_RS01045	ATU_RS01045	Atu0218	NC_003062.2	-2.08099	-1.05727	8.86629e-05	CpaF family protein	W	COG4962	222917	224392	-	No match
ATU_RS24710	virB5	Atu5166	NC_003064.2	-2.07783	-1.05508	0.0529191	P-type DNA transfer protein VirB5	NA	NA	164208	164906	+	No match
ATU_RS24520	ATU_RS24520	Atu5119	NC_003064.2	-2.06811	-1.04831	0.00604369	response regulator transcription factor	K	COG0745	126432	127157	-	No match
ATU_RS07860	hemN	Atu1601	NC_003062.2	-2.06641	-1.04713	0.00216204	oxygen-independent coproporphyrinogen III oxidase	H	COG0635	1581975	1583324	-	No match
ATU_RS05020	ATU_RS05020	Atu8144	NC_003062.2	-2.06523	-1.0463	0.000308534	sel1 repeat family protein	R	COG0790	1005698	1005961	+	No match
ATU_RS22220	ATU_RS22220	Atu4736	NC_003063.2	-2.05673	-1.04036	0.000277226	methyl-accepting chemotaxis protein	T;T	COG0840;COG2770	1903103	1905046	+	No match
ATU_RS24050	ATU_RS24050	Atu5020	NC_003064.2	-2.04691	-1.03345	0.000588213	hypothetical protein	NA	NA	20001	21335	-	No match
ATU_RS23220	repB	Atu6044	NC_003065.3	-2.0459	-1.03273	0.000226409	plasmid partitioning protein RepB(pTi)	D	COG1475	53680	54690	+	-174:GATTC	1
ATU_RS23670	ATU_RS23670	NA	NC_003065.3	-2.0313	-1.0224	0.110157	hypothetical protein	NA	NA	156962	157108	-	118:GAGTC	1
ATU_RS03200	ATU_RS03200	Atu0652	NC_003062.2	-2.02649	-1.01899	0.000199104	hypothetical protein	NA	NA	644810	645376	-	No match
ATU_RS11860	ATU_RS11860	NA	NC_003062.2	-2.02073	-1.01488	0.00152303	flagellar export protein FliJ	NA	NA	2404305	2404655	-	111:GATTC	1
ATU_RS17110	ATU_RS17110	Atu3688	NC_003063.2	-2.02043	-1.01467	0.000126332	iron-siderophore ABC transporter substrate-binding protein	P	COG0614	763389	764309	+	No match
ATU_RS02670	ATU_RS02670	Atu0542	NC_003062.2	-2.00438	-1.00316	0.0017207	flagellin	N	COG1344	531936	532877	-	103:GAGTC	1
ATU_RS20125	ATU_RS20125	Atu4300	NC_003063.2	-2.00242	-1.00174	0.000707949	response regulator transcription factor	K	COG4566	1424686	1425321	+	No match
ATU_RS00695	ATU_RS00695	Atu0145	NC_003062.2	-2.00153	-1.0011	0.00159041	glutamate synthase	E;E;E	COG0067;COG0069;COG0070	148781	154285	+	No match
ATU_RS23435	ATU_RS23435	Atu6087	NC_003065.3	-1.99987	-0.999909	0.000725667	ATP-binding cassette domain-containing protein	P	COG1116	104900	105679	+	No match
ATU_RS11115	ATU_RS11115	Atu2278	NC_003062.2	-1.99432	-0.995897	0.000597266	helix-turn-helix transcriptional regulator	K	COG0640	2250077	2250397	-	No match
ATU_RS08040	ATU_RS08040	Atu1637	NC_003062.2	-1.99333	-0.99518	0.000149821	hypothetical protein	NA	NA	1624601	1624933	+	No match
ATU_RS08105	ATU_RS08105	Atu1650	NC_003062.2	-1.98973	-0.992576	0.0018508	acyltransferase	M	COG1835	1634139	1635353	-	No match
ATU_RS10430	ATU_RS10430	Atu2136	NC_003062.2	-1.98821	-0.991473	0.000447986	ParA family protein	D	COG1192	2101656	2102372	-	No match
ATU_RS19420	ATU_RS19420	Atu4155	NC_003063.2	-1.98811	-0.991394	0.0290552	ABC transporter permease subunit	P	COG0600	1272881	1273663	+	No match
ATU_RS24730	ATU_RS24730	Atu5169	NC_003064.2	-1.98713	-0.990689	0.0577796	virB8 family protein	U	COG3736	166382	167053	+	No match
ATU_RS11180	ATU_RS11180	Atu2291	NC_003062.2	-1.98683	-0.990468	0.00025992	HD-GYP domain-containing protein	T	COG2206	2264840	2265787	-	3:GACTC	1
ATU_RS22790	ATU_RS22790	Atu4852	NC_003063.2	-1.98532	-0.989369	0.000422419	hypothetical protein	NA	NA	2033669	2034211	-	No match
ATU_RS23010	ATU_RS23010	Atu6001	NC_003065.3	-1.9824	-0.987247	0.00151848	RolB family protein	NA	NA	2389	3072	+	No match
ATU_RS26355	ATU_RS26355	Atu5518	NC_003064.2	-1.98192	-0.986902	0.0002817	FAD/NAD(P)-binding protein	R	COG4529	509639	511147	-	No match
ATU_RS06110	ATU_RS06110	Atu1237	NC_003062.2	-1.96908	-0.977524	0.000609345	glycosyltransferase family 4 protein	M	COG0438	1226090	1227232	-	No match
ATU_RS17010	ATU_RS17010	Atu3667	NC_003063.2	-1.96027	-0.971051	0.00582356	aspartate 1-decarboxylase	H	COG0853	715559	716026	+	-156:GACTC,-9:GAGTC	2
ATU_RS26390	sfnG	Atu5526	NC_003064.2	-1.95945	-0.970446	0.0115133	dimethyl sulfone monooxygenase SfnG	H	COG2141	518135	519238	-	No match
ATU_RS19415	ATU_RS19415	Atu4154	NC_003063.2	-1.95943	-0.970437	0.126779	aliphatic sulfonate ABC transporter substrate-binding protein	P	COG0715	1271907	1272860	+	No match
ATU_RS07580	ATU_RS07580	Atu1535	NC_003062.2	-1.95516	-0.967289	0.0484783	CcoQ/FixQ family Cbb3-type cytochrome c oxidase assembly chaperone	C	COG4736	1525991	1526143	-	No match
ATU_RS08865	ATU_RS08865	Atu1811	NC_003062.2	-1.95185	-0.964842	0.00279294	tRNA-Arg	NA	NA	1792410	1792486	+	No match
ATU_RS04515	ros	Atu0916	NC_003062.2	-1.94842	-0.962301	0.00147459	MucR family transcriptional regulator Ros	K	COG4957	905301	905729	+	-155:GAATC	1
ATU_RS05555	ATU_RS05555	Atu1125	NC_003062.2	-1.93742	-0.954139	0.0411022	branched-chain amino acid ABC transporter permease	E	COG0559	1115058	1115954	+	No match
ATU_RS21275	ATU_RS21275	Atu4537	NC_003063.2	-1.93733	-0.954068	0.0549518	amino acid ABC transporter permease	E	COG0765	1683722	1684390	-	No match
ATU_RS15390	ATU_RS15390	Atu3330	NC_003063.2	-1.93483	-0.95221	0.00044658	methyl-accepting chemotaxis protein	T	COG0840	364570	366387	+	No match
ATU_RS21165	ATU_RS21165	Atu4514	NC_003063.2	-1.93382	-0.95145	0.00083295	MurR/RpiR family transcriptional regulator	K	COG1737	1661227	1662042	-	No match
ATU_RS10615	ATU_RS10615	Atu2173	NC_003062.2	-1.93144	-0.949673	0.000504808	methyl-accepting chemotaxis protein	T	COG0840	2145191	2147281	+	No match
ATU_RS00950	ATU_RS00950	Atu0199	NC_003062.2	-1.92773	-0.946903	0.000812462	ABC transporter substrate-binding protein	M	COG1732	203203	204114	-	No match
ATU_RS24065	ATU_RS24065	Atu5023	NC_003064.2	-1.92523	-0.945031	0.00210783	ATP-dependent endonuclease	L	COG3593	24428	26161	+	-109:GAGTC,-7:GATTC	2
ATU_RS00700	ATU_RS00700	Atu0146	NC_003062.2	-1.92352	-0.943752	0.000480556	sulfite reductase subunit alpha	F	COG0369	154282	156051	+	No match
ATU_RS15130	ATU_RS15130	Atu3276	NC_003063.2	-1.91594	-0.938049	0.000269768	autotransporter domain-containing protein	S	COG4625	298306	302280	-	45:GAATC	1
ATU_RS02675	ATU_RS02675	Atu0543	NC_003062.2	-1.91263	-0.935556	0.00129298	flagellin	N	COG1344	533119	534081	-	No match
ATU_RS00340	nrdF	Atu0071	NC_003062.2	-1.91149	-0.934696	0.000419823	class 1b ribonucleoside-diphosphate reductase subunit beta	F	COG0208	73777	74751	+	No match
ATU_RS19445	ATU_RS19445	Atu4161	NC_003063.2	-1.91021	-0.933728	0.00215283	hypothetical protein	NA	NA	1279506	1279712	-	No match
ATU_RS20260	proP	Atu4326	NC_003063.2	-1.9102	-0.933727	0.00669341	glycine betaine/L-proline transporter ProP	G	COG2814	1454974	1456494	-	No match
ATU_RS22195	ATU_RS22195	Atu4730	NC_003063.2	-1.90057	-0.92643	0.253763	spore coat U domain-containing protein	W	COG5430	1894949	1895899	-	No match
ATU_RS24320	ATU_RS24320	Atu5076	NC_003064.2	-1.90049	-0.926374	0.000218734	four-carbon acid sugar kinase family protein	G	COG3395	75947	76975	-	No match
ATU_RS17860	ATU_RS17860	Atu3834	NC_003063.2	-1.90024	-0.926184	0.000878557	hypothetical protein	NA	NA	930600	931295	-	No match
ATU_RS24190	ATU_RS24190	Atu5050	NC_003064.2	-1.89982	-0.925861	0.00168113	Ku protein	L	COG1273	49299	50111	+	No match
ATU_RS19110	ATU_RS19110	Atu4091	NC_003063.2	-1.89958	-0.925682	0.0013788	cytochrome ubiquinol oxidase subunit I	C	COG1271	1211490	1213067	+	No match
ATU_RS18535	ATU_RS18535	Atu3974	NC_003063.2	-1.89552	-0.922594	0.00054287	ice nucleation-like protein	NA	NA	1079363	1084558	-	No match
ATU_RS19330	ATU_RS19330	Atu4135	NC_003063.2	-1.89342	-0.920994	0.00324373	glucose/quinate/shikimate family membrane-bound PQQ-dependent dehydrogenase	G	COG4993	1253793	1256129	+	-125:GATTC,-43:GATTC,-18:GAATC	3
ATU_RS00325	nrdH	Atu0068	NC_003062.2	-1.89286	-0.920567	0.0282399	glutaredoxin-like protein NrdH	O	COG0695	70953	71174	+	No match
ATU_RS01065	cpaB	Atu0222	NC_003062.2	-1.89143	-0.919474	0.000927886	Flp pilus assembly protein CpaB	W	COG3745	228073	228879	-	16:GAATC,22:GATTC	2
ATU_RS07585	ccoO	Atu1536	NC_003062.2	-1.88754	-0.916509	0.000526529	cytochrome-c oxidase_2C cbb3-type subunit II	C	COG2993	1526156	1526887	-	177:GATTC	1
ATU_RS21975	ATU_RS21975	Atu4686	NC_003063.2	-1.88357	-0.913469	0.00116298	hypothetical protein	NA	NA	1845265	1845585	-	No match
ATU_RS03165	ATU_RS03165	Atu0646	NC_003062.2	-1.88102	-0.911516	0.0023294	methyl-accepting chemotaxis protein	T;T	COG0840;COG4564	634672	636495	-	No match
ATU_RS15280	ATU_RS15280	Atu3308	NC_003063.2	-1.87734	-0.908688	8.12396e-05	cellulose biosynthesis cyclic di-GMP-binding regulatory protein BcsB	NA	NA	335771	338254	-	No match
ATU_RS17865	ATU_RS17865	Atu3835	NC_003063.2	-1.87698	-0.908415	0.00137786	TIGR04255 family protein	NA	NA	931282	932067	-	32:GAATC,174:GACTC	2
ATU_RS19630	ATU_RS19630	NA	NC_003063.2	-1.87303	-0.905374	0.0307464	DoxX family protein	NA	NA	1322980	1323327	+	No match
ATU_RS22020	ATU_RS22020	Atu4695	NC_003063.2	-1.87172	-0.904361	0.0528089	ABC transporter substrate-binding protein	E	COG0747	1855589	1857154	+	No match
ATU_RS26180	ATU_RS26180	Atu5482	NC_003064.2	-1.87114	-0.903919	0.0048223	ABC transporter substrate-binding protein	T	COG0834	473838	474647	-	69:GAGTC	1
ATU_RS23015	ATU_RS23015	Atu6002	NC_003065.3	-1.86937	-0.902551	0.000283044	hypothetical protein	NA	NA	3528	5099	-	63:GAATC	1
ATU_RS26530	ATU_RS26530	Atu8151	NC_003062.2	-1.86531	-0.899415	0.00369506	hypothetical protein	NA	NA	1222848	1222997	-	26:GAATC	1
ATU_RS23425	ATU_RS23425	Atu6085	NC_003065.3	-1.86347	-0.897994	0.00235515	aliphatic sulfonate ABC transporter substrate-binding protein	P	COG0715	103100	104032	+	No match
ATU_RS15125	ATU_RS15125	Atu3275	NC_003063.2	-1.86303	-0.897652	0.00435526	invasion associated locus B family protein	R	COG5342	297728	298306	-	No match
ATU_RS02815	ATU_RS02815	Atu0572	NC_003062.2	-1.85881	-0.894381	0.00170595	lytic transglycosylase domain-containing protein	M	COG0741	557312	557878	+	-67:GAGTC	1
ATU_RS17855	ATU_RS17855	Atu3833	NC_003063.2	-1.85815	-0.893866	0.00379493	hypothetical protein	NA	NA	930048	930479	-	No match
ATU_RS24675	ATU_RS24675	Atu5157	NC_003064.2	-1.85758	-0.893428	0.00252944	hypothetical protein	NA	NA	157500	157887	-	56:GATTC	1
ATU_RS00945	ATU_RS00945	Atu0198	NC_003062.2	-1.857	-0.892978	0.00179437	ABC transporter permease	E	COG1174	201953	203119	-	No match
ATU_RS24735	virB9	Atu5170	NC_003064.2	-1.85578	-0.892022	0.0668609	P-type conjugative transfer protein VirB9	U	COG3504	167050	167904	+	No match
ATU_RS12515	ATU_RS12515	Atu2571	NC_003062.2	-1.85421	-0.890802	0.00272259	acyl carrier protein	NA	NA	2542120	2542371	+	No match
ATU_RS02160	ATU_RS02160	Atu0445	NC_003062.2	-1.84319	-0.882202	0.0344603	hypothetical protein	NA	NA	439628	440125	+	No match
ATU_RS07330	ATU_RS07330	Atu1488	NC_003062.2	-1.84086	-0.880378	0.0104259	IS30 family transposase	X	COG2826	1477722	1478723	-	No match
ATU_RS15285	bcsA	Atu3309	NC_003063.2	-1.8403	-0.879942	0.00024745	UDP-forming cellulose synthase catalytic subunit	N	COG1215	338251	340440	-	No match
ATU_RS05980	ATU_RS05980	Atu1210	NC_003062.2	-1.83977	-0.879525	0.000173214	bifunctional 2'_2C3'-cyclic-nucleotide 2'-phosphodiesterase/3'-nucleotidase	V	COG0737	1203727	1205715	-	64:GAGTC	1
ATU_RS23075	ATU_RS23075	Atu6015	NC_003065.3	-1.83963	-0.879418	0.00219912	NAD/NADP-dependent octopine/nopaline dehydrogenase family protein	C	COG0240	23231	24472	-	32:GACTC	1
ATU_RS23950	repA	Atu5000	NC_003064.2	-1.83829	-0.878365	0.000512124	plasmid partitioning protein RepA	D	COG1192	94	1377	+	-147:GATTC,-112:GAATC	2
ATU_RS06710	ATU_RS06710	Atu1360	NC_003062.2	-1.83138	-0.872928	0.000411727	flagellar biosynthetic protein FliO	NA	NA	1353185	1354435	-	No match
ATU_RS00740	ATU_RS00740	Atu8116	NC_003062.2	-1.8291	-0.871135	0.0019283	hypothetical protein	NA	NA	161618	162136	+	No match
ATU_RS17555	ATU_RS17555	Atu3775	NC_003063.2	-1.82902	-0.871073	0.0552164	PAS domain-containing protein	NA	NA	858486	858851	-	No match
ATU_RS23440	ATU_RS23440	Atu6088	NC_003065.3	-1.82838	-0.870566	0.000526715	LysR family transcriptional regulator	K	COG0583	105676	106623	+	No match
ATU_RS22950	ATU_RS22950	Atu8202	NC_003063.2	-1.82475	-0.8677	0.0130545	hypothetical protein	NA	NA	2064653	2064910	+	No match
ATU_RS15290	bcsN	Atu8187	NC_003063.2	-1.82399	-0.867102	0.00028848	cellulose biosynthesis protein BcsN	NA	NA	340535	341434	-	147:GAATC	1
ATU_RS07435	ATU_RS07435	Atu1506	NC_003062.2	-1.81705	-0.861594	0.000428814	hypothetical protein	NA	NA	1495604	1495864	+	No match
ATU_RS00670	cyoD	Atu0139	NC_003062.2	-1.81497	-0.859946	0.00151848	cytochrome o ubiquinol oxidase subunit IV	C	COG3125	142569	142961	-	No match
ATU_RS19125	ATU_RS19125	Atu4093	NC_003063.2	-1.81473	-0.859752	0.00365734	hypothetical protein	NA	NA	1214469	1214657	-	111:GAATC	1
ATU_RS20370	ATU_RS20370	Atu4349	NC_003063.2	-1.81434	-0.859445	0.00238045	DUF4123 domain-containing protein	NA	NA	1483948	1484904	+	-168:GACTC	1
ATU_RS17565	ATU_RS17565	Atu3777	NC_003063.2	-1.81351	-0.858784	0.00142736	outer membrane beta-barrel protein	S	COG5338	859271	860764	+	No match
ATU_RS18240	amyA	Atu3914	NC_003063.2	-1.81275	-0.858177	0.0225345	alpha-amylase	G	COG0366	1014762	1016249	+	No match
ATU_RS17875	ATU_RS17875	Atu3837	NC_003063.2	-1.81221	-0.857749	0.00102581	hypothetical protein	NA	NA	932981	933235	-	No match
ATU_RS04345	ATU_RS04345	Atu0883	NC_003062.2	-1.81173	-0.85737	0.000493648	CbtB-domain containing protein	NA	NA	878016	878198	+	No match
ATU_RS22030	ATU_RS22030	Atu4697	NC_003063.2	-1.807	-0.8536	0.00825934	ABC transporter permease	E	COG1173	1858359	1859306	+	No match
ATU_RS14685	ATU_RS14685	Atu3182	NC_003063.2	-1.80691	-0.853525	0.00771309	DedA family protein	S	COG1238	192325	192762	-	22:GAATC	1
ATU_RS24055	ATU_RS24055	NA	NC_003064.2	-1.80479	-0.851827	0.00417103	hypothetical protein	NA	NA	21332	21877	-	No match
ATU_RS07555	ccoG	Atu1530	NC_003062.2	-1.8047	-0.85176	0.00200337	cytochrome c oxidase accessory protein CcoG	C	COG0348	1522136	1523719	-	6:GAGTC,140:GAATC	2
ATU_RS13885	ATU_RS13885	Atu3020	NC_003063.2	-1.80227	-0.849815	0.00848174	GntR family transcriptional regulator	K	COG1802	12671	13381	+	No match
ATU_RS17850	ATU_RS17850	Atu3832	NC_003063.2	-1.80209	-0.849673	0.000725004	hypothetical protein	NA	NA	928352	929884	+	No match
ATU_RS17130	ATU_RS17130	Atu3692	NC_003063.2	-1.80167	-0.849333	0.000943174	RNA polymerase sigma factor	K	COG1595	767474	768016	+	No match
ATU_RS26510	ATU_RS26510	NA	NC_003062.2	-1.80033	-0.848265	0.0228049	hypothetical protein	NA	NA	289677	289832	-	No match
ATU_RS01030	ATU_RS01030	Atu0215	NC_003062.2	-1.79681	-0.845437	0.00203852	tetratricopeptide repeat protein	W	COG5010	220128	220838	+	-168:GAGTC	1
ATU_RS02460	podJ	Atu0499	NC_003062.2	-1.79489	-0.843899	0.00104493	cell division protein PodJ	R	COG0790	485874	489620	-	No match
ATU_RS23600	ATU_RS23600	Atu6123	NC_003065.3	-1.79217	-0.841708	0.0248415	hypothetical protein	NA	NA	140854	141252	-	No match
ATU_RS24690	ATU_RS24690	Atu5162	NC_003064.2	-1.7911	-0.840847	0.100358	type IV secretion protein AvhB1	NA	NA	160508	161194	+	No match
ATU_RS23420	ATU_RS23420	Atu6084	NC_003065.3	-1.78935	-0.839433	0.00165428	LLM class flavin-dependent oxidoreductase	H	COG2141	101725	103077	+	No match
ATU_RS15955	ATU_RS15955	Atu3446	NC_003063.2	-1.78845	-0.838711	0.0146795	LLM class flavin-dependent oxidoreductase	H	COG2141	494667	495836	-	No match
ATU_RS20380	ATU_RS20380	Atu4351	NC_003063.2	-1.78537	-0.836224	0.00100194	DUF1851 domain-containing protein	S	COG5620	1485765	1486439	+	No match
ATU_RS05200	ATU_RS05200	Atu1049	NC_003062.2	-1.78361	-0.834801	0.00457141	ZinT family metal-binding protein	P	COG3443	1042991	1043674	-	No match
ATU_RS25890	ATU_RS25890	Atu5420	NC_003064.2	-1.78234	-0.833772	0.000670437	extracellular solute-binding protein	E	COG0687	414780	415880	+	No match
ATU_RS21620	ATU_RS21620	Atu4610	NC_003063.2	-1.78078	-0.832512	0.00138004	NAD-dependent epimerase/dehydratase family protein	M	COG0451	1756928	1758004	-	No match
ATU_RS11565	ATU_RS11565	Atu2373	NC_003062.2	-1.78046	-0.832246	0.00701659	glycosyltransferase family 2 protein	G	COG1216	2346644	2347588	+	No match
ATU_RS05620	ATU_RS05620	NA	NC_003062.2	-1.77838	-0.830567	0.00257107	omptin family outer membrane protease	NA	NA	1127886	1128821	-	No match
ATU_RS08860	ATU_RS08860	Atu1810	NC_003062.2	-1.77561	-0.828316	0.000175903	ETC complex I subunit	NA	NA	1792062	1792367	+	-127:GACTC	1
ATU_RS22735	ATU_RS22735	Atu4841	NC_003063.2	-1.77339	-0.826511	0.00517177	DeoR/GlpR transcriptional regulator	K	COG1349	2020610	2021341	-	No match
ATU_RS16900	ATU_RS16900	Atu3639	NC_003063.2	-1.77339	-0.826509	0.00176607	DUF1851 domain-containing protein	S	COG5620	691507	692244	-	No match
ATU_RS13955	ATU_RS13955	Atu3033	NC_003063.2	-1.77164	-0.825088	0.00399156	hypothetical protein	NA	NA	26596	26835	+	No match
ATU_RS15835	ATU_RS15835	Atu3420	NC_003063.2	-1.77072	-0.824338	0.0281034	LLM class flavin-dependent oxidoreductase	H	COG2141	467960	469300	-	No match
ATU_RS01795	ATU_RS01795	Atu0373	NC_003062.2	-1.76929	-0.823167	0.000873278	methyl-accepting chemotaxis protein	T	COG0840	366973	369300	+	No match
ATU_RS21985	ATU_RS21985	Atu4688	NC_003063.2	-1.76462	-0.819355	0.00101806	amino acid ABC transporter permease	E	COG0765	1846751	1847455	+	No match
ATU_RS02925	ATU_RS02925	Atu0594	NC_003062.2	-1.76188	-0.817113	0.000196363	alpha-glucosidase	G	COG0366	578234	579889	+	No match
ATU_RS16995	ATU_RS16995	Atu3664	NC_003063.2	-1.76109	-0.816466	0.00673814	alpha/beta hydrolase	H	COG0596	712710	713765	+	No match
ATU_RS04960	mgtE	Atu0999	NC_003062.2	-1.75642	-0.81264	0.0224597	magnesium transporter	P	COG2239	995102	996475	-	20:GATTC	1
ATU_RS00335	nrdE	Atu0070	NC_003062.2	-1.75461	-0.811152	0.00900705	class 1b ribonucleoside-diphosphate reductase subunit alpha	F	COG0209	71574	73760	+	No match
ATU_RS17120	ATU_RS17120	Atu3690	NC_003063.2	-1.75287	-0.809722	0.000529975	iron ABC transporter permease	P	COG0609	765352	766326	+	No match
ATU_RS11550	ATU_RS11550	Atu2370	NC_003062.2	-1.75038	-0.807665	0.000390634	glycosyltransferase family 2 protein	NA	NA	2343365	2344444	-	No match
ATU_RS13245	mtgA	Atu2720	NC_003062.2	-1.74817	-0.805846	0.00150208	monofunctional biosynthetic peptidoglycan transglycosylase	M	COG0744	2705666	2706412	-	61:GAGTC,88:GAATC	2
ATU_RS07550	ATU_RS07550	Atu1529	NC_003062.2	-1.74664	-0.80458	0.000833156	FixH family protein	P	COG5456	1521639	1522139	-	No match
ATU_RS24755	ATU_RS24755	Atu8203	NC_003064.2	-1.74518	-0.80338	0.0158949	DUF3824 domain-containing protein	NA	NA	171061	171345	+	-192:GAGTC	1
ATU_RS26640	ATU_RS26640	Atu3638	NC_003063.2	-1.74371	-0.802163	0.00104493	hypothetical protein	NA	NA	690379	691422	-	176:GAATC	1
ATU_RS21895	ATU_RS21895	Atu4668	NC_003063.2	-1.74162	-0.800432	0.000526715	ABC transporter permease	V	COG0842	1828938	1830056	+	No match
ATU_RS04455	ATU_RS04455	Atu0904	NC_003062.2	-1.74061	-0.799591	0.000770699	universal stress protein	T	COG0589	895877	896287	+	No match
ATU_RS20375	ATU_RS20375	Atu4350	NC_003063.2	-1.73843	-0.797782	0.00531801	hypothetical protein	NA	NA	1484901	1485737	+	No match
ATU_RS17900	ATU_RS17900	Atu3844	NC_003063.2	-1.73834	-0.797709	0.00195669	hypothetical protein	NA	NA	938631	939143	+	No match
ATU_RS00675	cyoC	Atu0140	NC_003062.2	-1.73252	-0.792871	0.00237482	cytochrome o ubiquinol oxidase subunit III	C	COG1845	142961	143587	-	No match
ATU_RS15850	ATU_RS15850	Atu3424	NC_003063.2	-1.7312	-0.791771	0.0369704	acyl-CoA dehydrogenase family protein	I	COG1960	471105	472049	-	No match
ATU_RS19150	nadA	Atu4098	NC_003063.2	-1.731	-0.791608	0.00128891	quinolinate synthase NadA	H	COG0379	1217933	1218904	-	No match
ATU_RS10870	ATU_RS10870	Atu2228	NC_003062.2	-1.73069	-0.791351	0.00083295	EAL domain-containing protein	T;T	COG3850;COG5001	2199643	2202030	+	No match
ATU_RS20390	ATU_RS20390	Atu4353	NC_003063.2	-1.72925	-0.79015	0.000280037	bifunctional diguanylate cyclase/phosphodiesterase	T	COG5001	1486896	1488842	-	5:GACTC	1
ATU_RS17005	ATU_RS17005	Atu3666	NC_003063.2	-1.7278	-0.78894	0.0133477	Rrf2 family transcriptional regulator	K	COG1959	715046	715504	+	No match
ATU_RS15860	ssuD	Atu3426	NC_003063.2	-1.72698	-0.788255	0.0707769	FMNH2-dependent alkanesulfonate monooxygenase	H	COG2141	472801	473970	-	No match
ATU_RS00680	cyoB	Atu0141	NC_003062.2	-1.72587	-0.787325	0.000588213	cytochrome o ubiquinol oxidase subunit I	C	COG0843	143594	145597	-	15:GATTC	1
ATU_RS22810	ATU_RS22810	Atu4857	NC_003063.2	-1.72392	-0.785696	0.00111932	anti-sigma factor antagonist	NA	NA	2041359	2041667	+	No match
ATU_RS21245	aroQ	Atu4531	NC_003063.2	-1.72355	-0.785383	0.182255	type II 3-dehydroquinate dehydratase	E	COG0757	1679132	1679575	-	No match
ATU_RS18730	iolG	Atu4012	NC_003063.2	-1.72305	-0.784962	0.0179481	inositol 2-dehydrogenase	R	COG0673	1124177	1125169	-	No match
ATU_RS08680	hspQ	Atu8165	NC_003062.2	-1.72159	-0.783742	0.00254204	heat shock protein HspQ	O	COG3785	1756761	1757090	+	No match
ATU_RS17145	ATU_RS17145	Atu3695	NC_003063.2	-1.71987	-0.782303	0.000265405	alpha-2-macroglobulin family protein	R	COG2373	771236	776692	-	34:GACTC	1
ATU_RS18545	ATU_RS18545	Atu3976	NC_003063.2	-1.71986	-0.78229	0.00239499	hypothetical protein	O	COG3914	1086033	1088078	-	No match
ATU_RS21625	ATU_RS21625	Atu4613	NC_003063.2	-1.71737	-0.780203	0.00407599	glycosyltransferase	M;M	COG0438;COG0463	1758821	1761184	-	No match
ATU_RS24800	ATU_RS24800	Atu5184	NC_003064.2	-1.71192	-0.775619	0.00511239	LysR family transcriptional regulator	K	COG0583	180842	181771	+	No match
ATU_RS02915	ATU_RS02915	Atu0592	NC_003062.2	-1.71075	-0.774632	0.000707949	sugar ABC transporter permease	G	COG1175	576021	577034	+	No match
ATU_RS02705	ATU_RS02705	Atu0549	NC_003062.2	-1.70806	-0.772362	0.00356942	MotE family protein	N	COG3334	537757	538293	-	No match
ATU_RS22795	ATU_RS22795	Atu4853	NC_003063.2	-1.70737	-0.771778	0.00145787	hypothetical protein	NA	NA	2034379	2034966	-	No match
ATU_RS16315	mdoC	Atu3522	NC_003063.2	-1.70471	-0.769527	0.00485529	glucans biosynthesis protein MdoC	NA	NA	571088	572290	+	No match
ATU_RS25975	ATU_RS25975	Atu5438	NC_003064.2	-1.70352	-0.768517	0.00180533	SDR family oxidoreductase	I	COG1028	431256	431987	+	No match
ATU_RS05995	ATU_RS05995	Atu1213	NC_003062.2	-1.70217	-0.767374	0.00150967	hypothetical protein	NA	NA	1206965	1207849	+	-90:GATTC,-55:GACTC,-39:GAATC	3
ATU_RS24120	ATU_RS24120	Atu5037	NC_003064.2	-1.70051	-0.765968	0.00460193	hypothetical protein	NA	NA	36918	37697	+	No match
ATU_RS20625	ATU_RS20625	Atu4400	NC_003063.2	-1.70041	-0.765886	0.00165749	TonB-dependent receptor	P	COG1629	1535270	1537423	+	No match
ATU_RS21615	ATU_RS21615	Atu4609	NC_003063.2	-1.69486	-0.761165	0.00442095	glycosyltransferase family 2 protein	G	COG1216	1755953	1756873	-	72:GAATC	1
ATU_RS08045	ATU_RS08045	Atu8018	NC_003062.2	-1.69471	-0.761041	0.00331814	hypothetical protein	NA	NA	1625101	1625352	+	No match
ATU_RS19375	ATU_RS19375	Atu4145	NC_003063.2	-1.69129	-0.758124	0.0176805	N-formylglutamate amidohydrolase	E	COG3741	1261534	1262358	+	No match
ATU_RS09860	ilvC	Atu2019	NC_003062.2	-1.69069	-0.757612	0.00126039	ketol-acid reductoisomerase	E	COG0059	1979992	1981011	-	No match
ATU_RS23215	repA	Atu6043	NC_003065.3	-1.68758	-0.754955	0.00137725	plasmid partitioning protein RepA	D	COG1192	52233	53450	+	-172:GAATC,-141:GAATC	2
ATU_RS05690	ATU_RS05690	Atu1152	NC_003062.2	-1.68587	-0.753496	0.00197514	MFS transporter	G	COG2814	1143255	1144544	-	9:GACTC	1
ATU_RS05550	ATU_RS05550	Atu1124	NC_003062.2	-1.68581	-0.753444	0.171432	CGNR zinc finger domain-containing protein	R	COG5516	1114446	1114997	-	No match
ATU_RS13835	ATU_RS13835	Atu3009	NC_003063.2	-1.68396	-0.751857	0.00875825	acyltransferase	M	COG1835	5510	6577	+	No match
ATU_RS14865	ATU_RS14865	NA	NC_003063.2	-1.68017	-0.748611	0.0728056	hypothetical protein	NA	NA	235378	235617	-	No match
ATU_RS12295	ATU_RS12295	Atu2523	NC_003062.2	-1.67963	-0.748141	0.000801298	telomere resolvase	NA	NA	2494217	2495545	+	-128:GAATC	1
ATU_RS02860	flhA	Atu0581	NC_003062.2	-1.67784	-0.746607	0.00154551	flagellar biosynthesis protein FlhA	N	COG1298	564582	566669	+	No match
ATU_RS21905	ATU_RS21905	NA	NC_003063.2	-1.67753	-0.746338	0.00264332	DUF1127 domain-containing protein	NA	NA	1831011	1831157	+	No match
ATU_RS24655	ATU_RS24655	Atu5151	NC_003064.2	-1.6754	-0.744504	0.00411096	helix-turn-helix transcriptional regulator	K	COG1733	154517	154840	+	No match
ATU_RS01070	ATU_RS01070	Atu0223	NC_003062.2	-1.67446	-0.743693	0.00193044	prepilin peptidase	T	COG4960	229013	229525	-	127:GAGTC	1
ATU_RS23065	ATU_RS23065	Atu6013	NC_003065.3	-1.67321	-0.742621	0.000679603	RolB family protein	NA	NA	20575	21135	+	-176:GAATC	1
ATU_RS25895	ATU_RS25895	Atu5421	NC_003064.2	-1.67203	-0.741602	0.00082017	ABC transporter permease	E	COG1176	415965	416948	+	No match
ATU_RS21005	ATU_RS21005	Atu4479	NC_003063.2	-1.67113	-0.740828	0.0699403	DHA2 family efflux MFS transporter permease subunit	G	COG2814	1623285	1624868	+	No match
ATU_RS24375	ATU_RS24375	Atu5087	NC_003064.2	-1.6708	-0.740537	0.00740119	sensor histidine kinase	T	COG3920	90005	91057	+	No match
ATU_RS21195	ATU_RS21195	Atu8198	NC_003063.2	-1.66721	-0.73744	0.00209641	hypothetical protein	NA	NA	1667077	1667451	+	No match
ATU_RS17575	ATU_RS17575	Atu3779	NC_003063.2	-1.66716	-0.737391	0.00117205	lytic murein transglycosylase	M	COG2951	861908	863128	+	No match
ATU_RS10130	ATU_RS10130	Atu2075	NC_003062.2	-1.66586	-0.736264	0.00111167	purine-binding chemotaxis protein CheW	T	COG0835	2035226	2035693	+	No match
ATU_RS10570	ATU_RS10570	Atu2165	NC_003062.2	-1.66569	-0.736124	0.00188653	GAF domain-containing protein	T;T	COG0784;COG4251	2130798	2133350	+	-5:GATTC	1
ATU_RS12945	ATU_RS12945	NA	NC_003062.2	-1.66535	-0.735828	0.00116797	YggT family protein	NA	NA	2643183	2643503	+	-161:GAATC,-107:GAATC,-88:GAATC	3
ATU_RS24500	ATU_RS24500	NA	NC_003064.2	-1.66444	-0.735038	0.106445	hypothetical protein	NA	NA	123115	123273	+	No match
ATU_RS02755	ATU_RS02755	Atu0559	NC_003062.2	-1.66242	-0.733283	0.000528817	DUF1217 domain-containing protein	NA	NA	544782	545561	-	No match
ATU_RS17890	ATU_RS17890	Atu3842	NC_003063.2	-1.65796	-0.729406	0.00866661	hypothetical protein	NA	NA	936504	937094	-	No match
ATU_RS08835	ATU_RS08835	Atu1804	NC_003062.2	-1.65762	-0.729117	0.0026096	DUF192 domain-containing protein	S	COG1430	1789036	1789518	+	No match
ATU_RS02735	flgB	Atu0555	NC_003062.2	-1.657	-0.728576	0.000767782	flagellar basal body rod protein FlgB	N	COG1815	541482	541874	-	No match
ATU_RS02085	ATU_RS02085	Atu0434	NC_003062.2	-1.65692	-0.728507	0.000525781	2'-deoxycytidine 5'-triphosphate deaminase	F	COG0717	429499	430620	+	No match
ATU_RS10260	ATU_RS10260	Atu2101	NC_003062.2	-1.65629	-0.727955	0.0172275	hypothetical protein	S	COG5462	2066978	2067544	-	No match
ATU_RS02100	ATU_RS02100	Atu0437	NC_003062.2	-1.65401	-0.725964	0.00240283	DUF2290 domain-containing protein	S	COG5619	433149	433829	+	No match
ATU_RS17740	ATU_RS17740	Atu3809	NC_003063.2	-1.65205	-0.724262	0.00742598	aldo/keto reductase family oxidoreductase	H	COG0667	905751	906617	+	-54:GACTC	1
ATU_RS17210	ATU_RS17210	Atu3708	NC_003063.2	-1.64983	-0.722318	0.00411096	porin family protein	M	COG3637	788425	789270	-	106:GATTC	1
ATU_RS11310	ATU_RS11310	Atu2317	NC_003062.2	-1.64922	-0.721786	0.00598464	hypothetical protein	NA	NA	2295279	2295740	-	No match
ATU_RS21250	ATU_RS21250	Atu4532	NC_003063.2	-1.64862	-0.721256	0.140505	shikimate dehydrogenase	E	COG0169	1679572	1680441	-	No match
ATU_RS02375	ATU_RS02375	Atu0482	NC_003062.2	-1.64767	-0.720429	0.0046077	polysaccharide deacetylase family protein	M	COG0726	471433	472185	+	No match
ATU_RS06000	ATU_RS06000	Atu1214	NC_003062.2	-1.64407	-0.717268	0.000707949	dihydrofolate reductase	H	COG0262	1207901	1208545	+	No match
ATU_RS16595	ATU_RS16595	Atu3578	NC_003063.2	-1.64328	-0.716574	0.0667877	glycerol-3-phosphate dehydrogenase	C	COG0578	632366	633913	-	No match
ATU_RS16965	ATU_RS16965	Atu3657	NC_003063.2	-1.64272	-0.716088	0.0102338	cupin domain-containing protein	G	COG0662	706882	707229	+	-189:GACTC	1
ATU_RS23030	ATU_RS23030	Atu6005	NC_003065.3	-1.64243	-0.71583	0.0188774	RolB family protein	NA	NA	8752	9696	+	No match
ATU_RS17125	ATU_RS17125	Atu3691	NC_003063.2	-1.64189	-0.715355	0.000596086	ABC transporter ATP-binding protein	H	COG1120	766319	767122	+	-180:GAATC	1
ATU_RS24495	ATU_RS24495	NA	NC_003064.2	-1.64173	-0.715215	0.0846088	restriction endonuclease subunit R	NA	NA	122633	122915	+	No match
ATU_RS12075	ATU_RS12075	NA	NC_003062.2	-1.64114	-0.714695	0.00163141	hypothetical protein	NA	NA	2445970	2446191	-	74:GAATC,86:GAATC	2
ATU_RS24135	ATU_RS24135	Atu5040	NC_003064.2	-1.63901	-0.712828	0.00658037	ParB N-terminal domain-containing protein	D	COG1475	40495	41397	-	No match
ATU_RS22805	ATU_RS22805	Atu4856	NC_003063.2	-1.63835	-0.71224	0.00965403	nucleotidyltransferase and HEPN domain-containing protein	R	COG1708	2040246	2041172	+	No match
ATU_RS10505	ATU_RS10505	Atu2152	NC_003062.2	-1.63772	-0.711687	0.0361883	hypothetical protein	NA	NA	2116872	2117456	-	No match
ATU_RS24660	ATU_RS24660	Atu5154	NC_003064.2	-1.6377	-0.71167	0.0219456	GNAT family N-acetyltransferase	NA	NA	155467	155979	+	-60:GAGTC	1
ATU_RS25845	ATU_RS25845	Atu5411	NC_003064.2	-1.63743	-0.71143	0.003075	extracellular solute-binding protein	E	COG0687	406432	407472	+	No match
ATU_RS17925	ATU_RS17925	Atu3849	NC_003063.2	-1.63598	-0.710154	0.00107802	recombinase family protein	L	COG1961	941783	942415	+	No match
ATU_RS08440	ATU_RS08440	NA	NC_003062.2	-1.63567	-0.709882	0.0396213	DUF3309 family protein	NA	NA	1711394	1711546	-	192:GAATC	1
ATU_RS26240	ATU_RS26240	Atu5494	NC_003064.2	-1.63548	-0.709711	0.0357088	ferritin-like domain-containing protein	P	COG3685	484030	484524	+	No match
ATU_RS04365	ATU_RS04365	Atu0887	NC_003062.2	-1.63493	-0.709225	0.00483393	GNAT family N-acetyltransferase	E	COG1247	879932	880420	-	172:GAATC	1
ATU_RS12545	ATU_RS12545	Atu2577	NC_003062.2	-1.63465	-0.708983	0.00135788	ABC transporter ATP-binding protein	V	COG2274	2550040	2552757	+	-111:GAGTC	1
ATU_RS02760	motA	Atu0560	NC_003062.2	-1.63463	-0.708968	0.000393795	flagellar motor stator protein MotA	N	COG1291	545748	546620	+	No match
ATU_RS21980	ATU_RS21980	Atu4687	NC_003063.2	-1.6346	-0.708933	0.00442137	transporter substrate-binding domain-containing protein	T	COG0834	1845881	1846684	+	No match
ATU_RS17045	ATU_RS17045	Atu3675	NC_003063.2	-1.63271	-0.707265	0.000411727	thioester reductase domain-containing protein	Q;Q;R	COG1020;COG3320;COG4908	729769	734331	+	-171:GAATC	1
ATU_RS10435	ATU_RS10435	Atu2137	NC_003062.2	-1.63262	-0.707189	0.00226054	hypothetical protein	NA	NA	2102537	2102917	-	No match
ATU_RS24650	ATU_RS24650	Atu5150	NC_003064.2	-1.63174	-0.706414	0.00160629	glutathione S-transferase family protein	O	COG0625	153739	154374	-	No match
ATU_RS20385	ATU_RS20385	Atu4352	NC_003063.2	-1.63132	-0.706042	0.00188653	PAAR domain-containing protein	U	COG4104	1486452	1486757	+	No match
ATU_RS02875	ATU_RS02875	Atu0584	NC_003062.2	-1.6305	-0.705314	0.000316819	rod-binding protein	NA	NA	567969	568526	+	No match
ATU_RS01360	ATU_RS01360	Atu0284	NC_003062.2	-1.63004	-0.704911	0.00675414	tryptophan-rich sensory protein	T	COG3476	277897	278349	-	No match
ATU_RS07865	fnrN	Atu1602	NC_003062.2	-1.62815	-0.703232	0.0123634	transcriptional regulator FnrN	T	COG0664	1583538	1584263	+	No match
ATU_RS06095	ATU_RS06095	Atu1233	NC_003062.2	-1.62788	-0.702992	0.0013788	hypothetical protein	NA	NA	1222035	1222676	-	No match
ATU_RS15275	ATU_RS15275	Atu3307	NC_003063.2	-1.6278	-0.702923	0.00231524	endoglucanase	G	COG3405	334719	335774	-	No match
ATU_RS23070	ATU_RS23070	Atu6014	NC_003065.3	-1.62655	-0.701814	0.00950116	RolB family protein	NA	NA	21618	22241	-	No match
ATU_RS16905	ATU_RS16905	Atu3640	NC_003063.2	-1.62423	-0.699757	0.0026766	DUF4150 domain-containing protein	NA	NA	692241	693821	-	No match
ATU_RS14855	ATU_RS14855	NA	NC_003063.2	-1.62401	-0.699561	0.0149872	hypothetical protein	NA	NA	232893	233081	+	No match
ATU_RS00150	ATU_RS00150	Atu0031	NC_003062.2	-1.62209	-0.697849	0.00143464	PTS sugar transporter subunit IIA	G	COG2893	33698	34099	-	94:GAATC,117:GAATC,149:GATTC	3
ATU_RS07575	ccoP	Atu1534	NC_003062.2	-1.62202	-0.697788	0.00201091	cytochrome-c oxidase_2C cbb3-type subunit III	C	COG2010	1525124	1525987	-	No match
ATU_RS03290	ATU_RS03290	Atu0670	NC_003062.2	-1.62069	-0.696609	0.00194447	DNA-3-methyladenine glycosylase I	L	COG2818	666323	666952	+	-147:GAATC	1
ATU_RS02880	ATU_RS02880	Atu0585	NC_003062.2	-1.61935	-0.695415	0.00151848	hypothetical protein	NA	NA	568556	568924	+	No match
ATU_RS24490	ATU_RS24490	Atu5113	NC_003064.2	-1.61851	-0.69467	0.326574	helix-turn-helix transcriptional regulator	K	COG1476	122358	122636	+	No match
ATU_RS16910	ATU_RS16910	Atu3641	NC_003063.2	-1.61841	-0.694576	0.00219076	DUF2169 domain-containing protein	S	COG5351	693818	694927	-	123:GAATC	1
ATU_RS13180	ATU_RS13180	Atu2706	NC_003062.2	-1.61821	-0.694395	0.00399156	HlyD family type I secretion periplasmic adaptor subunit	V	COG1566	2689324	2690637	+	No match
ATU_RS15495	ATU_RS15495	Atu3351	NC_003063.2	-1.61813	-0.694324	0.0240521	sugar ABC transporter permease	G	COG1175	384551	385453	-	No match
ATU_RS17050	ATU_RS17050	Atu3676	NC_003063.2	-1.61705	-0.693365	0.00053497	class I SAM-dependent methyltransferase	H	COG2226	734328	735224	+	No match
ATU_RS02600	mscL	Atu0528	NC_003062.2	-1.61693	-0.693256	0.00217674	large conductance mechanosensitive channel protein MscL	M	COG1970	521539	521967	+	-74:GAATC	1
ATU_RS11875	ATU_RS11875	Atu2436	NC_003062.2	-1.61691	-0.693238	0.00158598	alpha/beta fold hydrolase	R	COG4188	2406537	2407583	-	188:GAATC	1
ATU_RS21340	ATU_RS21340	Atu4550	NC_003063.2	-1.61612	-0.692532	0.0108945	LacI family DNA-binding transcriptional regulator	G	COG1879	1695677	1696705	+	-68:GATTC	1
ATU_RS15660	ATU_RS15660	Atu3385	NC_003063.2	-1.61448	-0.691067	0.150884	TonB-dependent hemoglobin/transferrin/lactoferrin family receptor	P	COG1629	427642	430413	-	No match
ATU_RS17115	ATU_RS17115	Atu3689	NC_003063.2	-1.61384	-0.690501	0.00625244	iron ABC transporter permease	P	COG0609	764306	765355	+	No match
ATU_RS23060	ATU_RS23060	Atu6012	NC_003065.3	-1.61377	-0.690432	0.0104429	(dimethylallyl)adenosine tRNA methylthiotransferase	J	COG0324	19337	20059	+	-89:GAATC	1
ATU_RS07225	ATU_RS07225	Atu1467	NC_003062.2	-1.61307	-0.689808	0.0124954	hypothetical protein	NA	NA	1463013	1463435	+	No match
ATU_RS24365	ATU_RS24365	Atu5085	NC_003064.2	-1.61172	-0.688604	0.00731217	MBL fold metallo-hydrolase	R	COG0491	86925	87884	+	No match
ATU_RS11500	ATU_RS11500	Atu2358	NC_003062.2	-1.61082	-0.687797	0.00371629	acyltransferase	M	COG1835	2332208	2333191	+	-17:GATTC	1
ATU_RS10230	ftsW	Atu2095	NC_003062.2	-1.61076	-0.687744	0.00248025	putative lipid II flippase FtsW	D	COG0772	2058583	2059737	-	72:GAATC	1
ATU_RS13780	rsmG	Atu2830	NC_003062.2	-1.61073	-0.687716	0.00355872	16S rRNA (guanine(527)-N(7))-methyltransferase RsmG	J	COG0357	2834354	2834971	-	6:GACTC	1
ATU_RS20945	ATU_RS20945	Atu4467	NC_003063.2	-1.61012	-0.68717	0.0501806	DUF1328 domain-containing protein	S	COG5487	1609511	1609684	-	No match
ATU_RS22750	ATU_RS22750	Atu4844	NC_003063.2	-1.60988	-0.686952	0.00160697	ABC transporter permease	G	COG1172	2024310	2025287	+	No match
ATU_RS01905	ATU_RS01905	Atu0396	NC_003062.2	-1.6097	-0.686789	0.00391639	acetyl-CoA hydrolase/transferase family protein	C	COG0427	389381	390877	+	No match
ATU_RS20550	ATU_RS20550	Atu4385	NC_003063.2	-1.60959	-0.686694	0.204428	DUF2249 domain-containing protein	R	COG4309	1522598	1522903	-	117:GATTC	1
ATU_RS01025	ATU_RS01025	Atu0214	NC_003062.2	-1.60858	-0.685791	0.00108831	leucyl aminopeptidase	E	COG0260	218477	219871	-	23:GAATC,89:GAGTC	2
ATU_RS13810	ATU_RS13810	Atu3001	NC_003063.2	-1.60846	-0.68568	0.0151342	hypothetical protein	NA	NA	943	1656	-	99:GACTC	1
ATU_RS01205	ATU_RS01205	Atu0252	NC_003062.2	-1.60703	-0.684396	0.00085381	transglutaminase-like cysteine peptidase	O	COG3672	250317	250931	-	52:GAGTC,83:GACTC	2
ATU_RS00665	ATU_RS00665	Atu0138	NC_003062.2	-1.60616	-0.683618	0.00145787	SURF1 family protein	O	COG3346	141629	142390	-	108:GATTC	1
ATU_RS26210	ATU_RS26210	Atu5489	NC_003064.2	-1.60609	-0.683557	0.00892288	hypothetical protein	NA	NA	479072	479299	+	No match
ATU_RS21600	ATU_RS21600	Atu4606	NC_003063.2	-1.60501	-0.682583	0.00801452	chloramphenicol acetyltransferase	M	COG3754	1751061	1752707	-	No match
ATU_RS02920	ATU_RS02920	Atu0593	NC_003062.2	-1.60366	-0.681365	0.00137786	carbohydrate ABC transporter permease	G	COG0395	577036	578196	+	No match
ATU_RS16590	ATU_RS16590	Atu3577	NC_003063.2	-1.60344	-0.681172	0.0125785	ROK family transcriptional regulator	K	COG1940	631114	632346	+	-127:GATTC	1
ATU_RS06225	hupB	Atu1262	NC_003062.2	-1.60241	-0.680242	0.0281445	DNA-binding protein HupB	L	COG0776	1251588	1251863	+	-94:GATTC	1
ATU_RS21995	ATU_RS21995	Atu4690	NC_003063.2	-1.60192	-0.679805	0.000943174	amino acid ABC transporter ATP-binding protein	E	COG1126	1848092	1848823	+	No match
ATU_RS18540	glf	Atu3975	NC_003063.2	-1.60143	-0.679358	0.0059268	UDP-galactopyranose mutase	M	COG0562	1084774	1085928	-	No match
ATU_RS23325	ATU_RS23325	Atu6065	NC_003065.3	-1.60063	-0.678638	0.00879258	peroxidase-related enzyme	P	COG2128	77527	78150	-	101:GAGTC,118:GAATC	2
ATU_RS18000	ATU_RS18000	Atu3868	NC_003063.2	-1.60009	-0.678151	0.00172005	VWA domain-containing protein	W	COG4961	960696	961934	+	No match
ATU_RS00780	ATU_RS00780	Atu0163	NC_003062.2	-1.59996	-0.678039	0.00170122	energy transducer TonB	M	COG0810	168271	169194	+	No match
ATU_RS24285	ATU_RS24285	Atu5069	NC_003064.2	-1.59831	-0.676546	0.0225156	ABC transporter permease	E	COG1173	67960	68907	-	No match
ATU_RS17345	ATU_RS17345	Atu8191	NC_003063.2	-1.59785	-0.676128	0.00372787	cell division protein ZapA	D	COG3027	814088	814465	-	No match
ATU_RS24680	ATU_RS24680	Atu5159	NC_003064.2	-1.5976	-0.675907	0.00653231	host attachment protein	M	COG5622	158745	159149	-	No match
ATU_RS22015	ATU_RS22015	Atu4694	NC_003063.2	-1.59702	-0.675383	0.100584	amidohydrolase family protein	F	COG0402	1853909	1855426	-	No match
ATU_RS02680	ATU_RS02680	Atu0544	NC_003062.2	-1.5956	-0.674099	0.0783379	hypothetical protein	NA	NA	534107	534334	-	38:GATTC,182:GAGTC	2
ATU_RS20355	ATU_RS20355	Atu4346	NC_003063.2	-1.59482	-0.673395	0.00173512	hypothetical protein	NA	NA	1480579	1480968	+	No match
ATU_RS24565	ATU_RS24565	Atu5128	NC_003064.2	-1.59472	-0.673306	0.00319478	ABC transporter permease	E	COG1177	135261	136118	+	No match
ATU_RS19115	cydB	Atu4092	NC_003063.2	-1.59452	-0.673124	0.000947484	cytochrome d ubiquinol oxidase subunit II	C	COG1294	1213074	1214231	+	No match
ATU_RS22815	ATU_RS22815	Atu4858	NC_003063.2	-1.59307	-0.671807	0.000767782	type IV secretory system conjugative DNA transfer family protein	U	COG3505	2041664	2043328	+	No match
ATU_RS08725	ATU_RS08725	Atu1781	NC_003062.2	-1.59282	-0.671583	0.0103109	hypothetical protein	NA	NA	1768612	1768884	+	No match
ATU_RS03205	ATU_RS03205	Atu0653	NC_003062.2	-1.59197	-0.670817	0.00666247	DUF1217 domain-containing protein	NA	NA	645744	648182	+	No match
ATU_RS02715	flgA	Atu0551	NC_003062.2	-1.59197	-0.670811	0.0123634	flagellar basal body P-ring formation protein FlgA	N	COG1261	539408	539896	-	No match
ATU_RS20350	ATU_RS20350	Atu4345	NC_003063.2	-1.59093	-0.669867	0.00190578	type VI secretion system tube protein Hcp	U	COG3157	1479996	1480472	+	No match
ATU_RS24035	ATU_RS24035	Atu5017	NC_003064.2	-1.58761	-0.666858	0.00627704	hypothetical protein	NA	NA	17669	18334	-	34:GATTC	1
ATU_RS20620	ATU_RS20620	Atu4399	NC_003063.2	-1.58738	-0.666644	0.198441	hypothetical protein	NA	NA	1534795	1535172	+	No match
ATU_RS02415	ATU_RS02415	Atu0490	NC_003062.2	-1.5851	-0.66457	0.00153887	YitT family protein	S	COG1284	477406	478017	+	No match
ATU_RS00685	cyoA	Atu0142	NC_003062.2	-1.58425	-0.663798	0.00185522	ubiquinol oxidase subunit II	C	COG1622	145674	146747	-	No match
ATU_RS23740	ATU_RS23740	Atu6151	NC_003065.3	-1.58167	-0.661447	0.00106351	cytochrome P450	V	COG2124	169219	170394	+	No match
ATU_RS19220	ATU_RS19220	Atu4112	NC_003063.2	-1.58135	-0.661155	0.000945139	aminopeptidase P family protein	E	COG0006	1230719	1231906	+	-179:GAATC	1
ATU_RS21915	ftsZ	Atu4673	NC_003063.2	-1.58114	-0.660967	0.00137786	cell division protein FtsZ	D	COG0206	1832465	1833427	+	No match
ATU_RS15900	ATU_RS15900	Atu3435	NC_003063.2	-1.581	-0.660841	0.147377	ABC transporter permease	E	COG1173	481741	482736	+	No match
ATU_RS19440	ATU_RS19440	Atu4160	NC_003063.2	-1.57981	-0.659749	0.0166325	RNA polymerase sigma factor	K	COG1595	1278940	1279506	-	178:GAATC	1
ATU_RS12550	ATU_RS12550	Atu2578	NC_003062.2	-1.57979	-0.659729	0.00567693	cyclic nucleotide-binding domain-containing protein	T	COG0664	2552801	2553256	+	-92:GACTC	1
ATU_RS10875	ATU_RS10875	Atu2229	NC_003062.2	-1.57807	-0.658161	0.000927156	transporter substrate-binding domain-containing protein	T	COG0834	2202048	2202761	+	No match
ATU_RS01280	ATU_RS01280	Atu0267	NC_003062.2	-1.5779	-0.658008	0.000867155	hypothetical protein	NA	NA	264244	264597	-	No match
ATU_RS26175	ATU_RS26175	Atu5481	NC_003064.2	-1.5774	-0.657545	0.00801452	amino acid ABC transporter permease	E	COG0765	473076	473804	-	185:GATTC	1
ATU_RS17685	hutC	Atu3799	NC_003063.2	-1.57538	-0.655699	0.00605449	histidine utilization repressor	K	COG2188	894454	895194	-	42:GAATC,143:GACTC	2
ATU_RS14585	ATU_RS14585	Atu3162	NC_003063.2	-1.57534	-0.655665	0.000567596	LacI family DNA-binding transcriptional regulator	K	COG1609	171019	172032	-	No match
ATU_RS24070	ATU_RS24070	Atu5024	NC_003064.2	-1.57534	-0.655664	0.00352016	ATP-dependent helicase	L	COG0210	26149	27891	+	-192:GAATC	1
ATU_RS12300	ATU_RS12300	Atu2524	NC_003062.2	-1.57458	-0.654971	0.00269034	DUF1217 domain-containing protein	NA	NA	2495951	2498275	+	No match
ATU_RS06470	ATU_RS06470	Atu1314	NC_003062.2	-1.57432	-0.654733	0.00179407	TetR/AcrR family transcriptional regulator	K	COG1309	1305536	1306180	+	-5:GAATC	1
ATU_RS12755	ATU_RS12755	Atu2621	NC_003062.2	-1.57432	-0.654732	0.00162927	F0F1 ATP synthase subunit epsilon	C	COG0355	2604175	2604585	-	No match
ATU_RS25945	ATU_RS25945	Atu5431	NC_003064.2	-1.57297	-0.653492	0.0177948	hypothetical protein	NA	NA	424764	425153	-	No match
ATU_RS07190	ATU_RS07190	Atu1459	NC_003062.2	-1.57251	-0.653073	0.0529174	MFS transporter	NA	NA	1454869	1456209	-	No match
ATU_RS17060	ATU_RS17060	Atu3678	NC_003063.2	-1.57211	-0.652706	0.0013048	MbtH family protein	Q	COG3251	736711	736950	+	No match
ATU_RS23735	ATU_RS23735	Atu6150	NC_003065.3	-1.56975	-0.650533	0.00863012	cytochrome P450	V	COG2124	167883	169142	+	-127:GATTC,-35:GATTC	2
ATU_RS17150	ATU_RS17150	Atu3696	NC_003063.2	-1.56967	-0.650462	0.00130109	Trm112 family protein	J	COG2835	776811	776999	-	No match
ATU_RS18265	ATU_RS18265	Atu3919	NC_003063.2	-1.56859	-0.649471	0.00855272	hypothetical protein	NA	NA	1021897	1022181	-	No match
ATU_RS02340	aqpZ	Atu0476	NC_003062.2	-1.56695	-0.647956	0.00907037	aquaporin Z	G	COG0580	464352	465077	+	No match
ATU_RS23895	ATU_RS23895	Atu6189	NC_003065.3	-1.56401	-0.645254	0.015036	type IV secretion system effector chaperone VirE1	NA	NA	206051	206242	+	No match
ATU_RS18685	ATU_RS18685	Atu4003	NC_003063.2	-1.56375	-0.645009	0.023074	4-oxalocrotonate tautomerase family protein	Q	COG1942	1117155	1117556	-	No match
ATU_RS14485	kduI	Atu3142	NC_003063.2	-1.56257	-0.643925	0.00582658	5-dehydro-4-deoxy-D-glucuronate isomerase	G	COG3717	149909	150733	-	No match
ATU_RS17240	tolB	Atu3714	NC_003063.2	-1.56169	-0.64311	0.00272259	Tol-Pal system protein TolB	U	COG0823	796364	797671	-	No match
ATU_RS02845	flbT	Atu0578	NC_003062.2	-1.56084	-0.642327	0.00109945	flagellar biosynthesis repressor FlbT	N	COG5443	563199	563648	+	No match
ATU_RS22425	ATU_RS22425	Atu4777	NC_003063.2	-1.56073	-0.642222	0.0161977	DNA starvation/stationary phase protection protein	V	COG0783	1947602	1948120	+	No match
ATU_RS02830	flgK	Atu0575	NC_003062.2	-1.5595	-0.641084	0.00116712	flagellar hook-associated protein FlgK	N	COG1256	560238	561716	+	-109:GAATC	1
ATU_RS22850	ATU_RS22850	Atu4864	NC_003063.2	-1.55897	-0.64059	0.0116586	MarR family transcriptional regulator	K	COG1846	2049367	2049819	+	No match
ATU_RS25940	ATU_RS25940	Atu5430	NC_003064.2	-1.55881	-0.640449	0.00210297	hypothetical protein	NA	NA	424011	424409	-	No match
ATU_RS00965	ATU_RS00965	Atu0202	NC_003062.2	-1.55868	-0.640325	0.00708308	Fe(3+) ABC transporter substrate-binding protein	P	COG1840	206109	207173	+	-35:GATTC,-13:GAATC	2
ATU_RS04885	pepN	Atu0984	NC_003062.2	-1.55817	-0.639857	0.00371629	aminopeptidase N	E	COG0308	977570	980218	-	No match
ATU_RS24290	ATU_RS24290	Atu5070	NC_003064.2	-1.5574	-0.639137	0.0200184	ABC transporter permease	E	COG0601	68922	69836	-	No match
ATU_RS02850	flgD	Atu0579	NC_003062.2	-1.5566	-0.638399	0.00090038	flagellar hook assembly protein FlgD	N	COG1843	563639	564112	+	-162:GATTC,-21:GATTC	2
ATU_RS23905	ATU_RS23905	Atu6191	NC_003065.3	-1.55652	-0.638325	0.0110141	virA/G regulated protein	NA	NA	207993	210047	+	-9:GATTC	1
ATU_RS01110	ATU_RS01110	Atu0233	NC_003062.2	-1.55599	-0.637829	0.00143701	glycoside hydrolase family 25 protein	M	COG3757	233224	234321	+	-101:GATTC	1
ATU_RS10270	mraZ	Atu2103	NC_003062.2	-1.55497	-0.636883	0.000709615	division/cell wall cluster transcriptional repressor MraZ	J	COG2001	2068586	2069026	-	No match
ATU_RS02575	fliF	Atu0523	NC_003062.2	-1.55463	-0.636572	0.000569988	flagellar M-ring protein FliF	N	COG1766	512117	513799	+	-28:GACTC	1
ATU_RS13865	ATU_RS13865	Atu3015	NC_003063.2	-1.554	-0.635989	0.0041605	AAA family ATPase	R	COG0645	9998	10549	+	No match
ATU_RS24370	ATU_RS24370	Atu5086	NC_003064.2	-1.55304	-0.635098	0.00196735	AAA family ATPase	T	COG0467	88566	90008	+	-165:GATTC	1
ATU_RS21265	ATU_RS21265	Atu4535	NC_003063.2	-1.55248	-0.634575	0.191519	transporter substrate-binding domain-containing protein	T	COG0834	1682178	1683017	-	No match
ATU_RS08525	ATU_RS08525	Atu1742	NC_003062.2	-1.55116	-0.633347	0.0055813	DUF2336 domain-containing protein	S	COG5330	1728826	1729980	-	No match
ATU_RS02835	ATU_RS02835	Atu0576	NC_003062.2	-1.55046	-0.632699	0.000925161	flagellar hook-associated family protein	N	COG1344	561720	562823	+	No match
ATU_RS14695	ATU_RS14695	Atu3184	NC_003063.2	-1.55003	-0.632292	0.0113529	GTP-binding protein	R	COG0523	193126	194277	-	No match
ATU_RS19450	ATU_RS19450	Atu4162	NC_003063.2	-1.54988	-0.632156	0.0088893	response regulator	T;K	COG0784;COG1595	1279850	1280644	+	-166:GAATC	1
ATU_RS26195	ATU_RS26195	Atu5485	NC_003064.2	-1.5475	-0.629942	0.016662	hypothetical protein	NA	NA	477090	477392	+	No match
ATU_RS02995	ATU_RS02995	Atu0608	NC_003062.2	-1.54743	-0.629874	0.00253769	helix-turn-helix domain-containing protein	K;R	COG1396;COG3800	594823	596238	+	No match
ATU_RS23820	ATU_RS23820	Atu6173	NC_003065.3	-1.54598	-0.628522	0.0731886	type IV secretion system lipoprotein VirB7	NA	NA	189377	189544	+	No match
ATU_RS07495	zur	Atu1518	NC_003062.2	-1.54546	-0.628033	0.00829863	zinc uptake transcriptional repressor Zur	P	COG0735	1508616	1509029	-	No match
ATU_RS19190	ATU_RS19190	Atu4105	NC_003063.2	-1.54517	-0.627767	0.0015696	hypothetical protein	NA	NA	1224556	1226097	-	187:GAATC	1
ATU_RS24335	ATU_RS24335	Atu5079	NC_003064.2	-1.54369	-0.626385	0.00153448	sugar ABC transporter substrate-binding protein	NA	NA	79614	80860	+	-81:GAATC	1
ATU_RS00330	nrdI	Atu0069	NC_003062.2	-1.54231	-0.625094	0.0646969	class Ib ribonucleoside-diphosphate reductase assembly flavoprotein NrdI	F	COG1780	71188	71586	+	No match
ATU_RS10860	ATU_RS10860	Atu2226	NC_003062.2	-1.54228	-0.625068	0.00145787	bifunctional diguanylate cyclase/phosphodiesterase	T;T	COG3300;COG5001	2196345	2198429	-	No match
ATU_RS08730	ATU_RS08730	Atu1782	NC_003062.2	-1.54024	-0.623157	0.0221914	type II toxin-antitoxin system RelE/ParE family toxin	X	COG3668	1768912	1769202	-	No match
ATU_RS12530	ATU_RS12530	Atu2574	NC_003062.2	-1.5397	-0.622648	0.000943174	DUF1839 family protein	NA	NA	2544472	2545455	+	No match
ATU_RS10255	ATU_RS10255	Atu2100	NC_003062.2	-1.53939	-0.622354	0.00213963	penicillin-binding protein 2	D	COG0768	2065236	2066978	-	No match
ATU_RS18740	ATU_RS18740	Atu4013	NC_003063.2	-1.53911	-0.6221	0.0348077	adenylate/guanylate cyclase domain-containing protein	T	COG2114	1125396	1126640	-	6:GATTC	1
ATU_RS07685	ATU_RS07685	Atu1559	NC_003062.2	-1.53872	-0.621729	0.0141624	hypothetical protein	NA	NA	1546526	1546984	-	32:GATTC,39:GACTC,66:GATTC	3
ATU_RS19265	ATU_RS19265	Atu4122	NC_003063.2	-1.53717	-0.620275	0.00107645	LysR family transcriptional regulator	K	COG0583	1240588	1241505	-	No match
ATU_RS22075	ATU_RS22075	Atu4706	NC_003063.2	-1.53714	-0.620248	0.0172051	formate dehydrogenase subunit gamma	C	COG1905	1867324	1867803	+	No match
ATU_RS02095	ATU_RS02095	Atu0436	NC_003062.2	-1.53527	-0.618493	0.00700295	DEAD/DEAH box helicase	L	COG3972	431014	433149	+	No match
ATU_RS26130	ATU_RS26130	Atu5472	NC_003064.2	-1.53259	-0.615973	0.0134856	IS30 family transposase	NA	NA	464100	465100	-	No match
ATU_RS17135	ATU_RS17135	Atu3693	NC_003063.2	-1.53236	-0.615758	0.00216827	FecR family protein	T	COG3712	768064	769035	+	No match
ATU_RS13185	ATU_RS13185	Atu2707	NC_003062.2	-1.53216	-0.615563	0.00608487	rhizobiocin	NA	NA	2690817	2691770	+	No match
ATU_RS07500	znuB	Atu1519	NC_003062.2	-1.53107	-0.614538	0.015036	zinc ABC transporter permease subunit ZnuB	P	COG1108	1509026	1509844	-	No match
ATU_RS12555	ATU_RS12555	Atu2579	NC_003062.2	-1.53086	-0.614343	0.0212049	MBL fold metallo-hydrolase	P	COG1235	2553448	2554308	+	-69:GAATC,-25:GATTC	2
ATU_RS21455	ATU_RS21455	Atu4575	NC_003063.2	-1.52814	-0.611775	0.00395526	AraC family transcriptional regulator	K	COG2207	1722937	1723863	+	No match
ATU_RS15555	ATU_RS15555	Atu3363	NC_003063.2	-1.52717	-0.610856	0.0411022	PAS domain-containing methyl-accepting chemotaxis protein	T;T	COG0840;COG2202	401420	403156	-	No match
ATU_RS17055	ATU_RS17055	Atu3677	NC_003063.2	-1.5269	-0.610608	0.00128469	aspartate aminotransferase family protein	H	COG0001	735221	736696	+	No match
ATU_RS03085	ATU_RS03085	Atu0630	NC_003062.2	-1.52674	-0.610454	0.023519	hypothetical protein	NA	NA	618896	619165	+	No match
ATU_RS22035	ATU_RS22035	Atu4698	NC_003063.2	-1.52671	-0.610429	0.0255401	amidohydrolase family protein	F	COG0402	1859312	1860505	+	No match
ATU_RS23730	ATU_RS23730	Atu6149	NC_003065.3	-1.52591	-0.60967	0.0728803	hypothetical protein	NA	NA	167536	167880	+	No match
ATU_RS24275	ATU_RS24275	Atu5067	NC_003064.2	-1.52591	-0.609666	0.00637303	dihydrodipicolinate synthase family protein	M	COG0329	65432	66325	-	No match
ATU_RS20340	tssA	Atu4343	NC_003063.2	-1.52508	-0.608888	0.00491594	type VI secretion system protein TssA	U	COG3515	1475984	1477039	-	No match
ATU_RS06100	ATU_RS06100	Atu1235	NC_003062.2	-1.52222	-0.606177	0.0403528	O-antigen ligase family protein	NA	NA	1223075	1224316	-	No match
ATU_RS23470	ATU_RS23470	Atu6094	NC_003065.3	-1.52177	-0.605746	0.00308675	hypothetical protein	NA	NA	114961	116079	+	No match
ATU_RS18335	ATU_RS18335	Atu3934	NC_003063.2	-1.52093	-0.604957	0.0205935	imidazolonepropionase	Q	COG1228	1037765	1039024	-	No match
ATU_RS23755	ATU_RS23755	Atu6156	NC_003065.3	-1.5205	-0.604541	0.031638	VirK family protein	NA	NA	174328	174762	+	-165:GAATC,-88:GACTC	2
ATU_RS07660	ATU_RS07660	Atu1553	NC_003062.2	-1.51972	-0.603803	0.00968424	PAS domain-containing protein	NA	NA	1542378	1542803	-	No match
ATU_RS24080	ATU_RS24080	NA	NC_003064.2	-1.51901	-0.603127	0.00162975	IS3 family transposase	NA	NA	28873	29753	-	No match
ATU_RS23020	ATU_RS23020	Atu6003	NC_003065.3	-1.5182	-0.602359	0.0172213	RolB family protein	NA	NA	6154	6870	+	No match
ATU_RS08760	ATU_RS08760	Atu1788	NC_003062.2	-1.51674	-0.600973	0.00598776	FadR family transcriptional regulator	K	COG2186	1774345	1775082	-	No match
ATU_RS23000	ATU_RS23000	NA	NC_003063.2	-1.51594	-0.600212	0.0184364	hypothetical protein	NA	NA	2074804	2075022	-	No match
ATU_RS22050	ATU_RS22050	Atu4701	NC_003063.2	-1.51564	-0.599931	0.0434939	ABC transporter ATP-binding protein	E	COG0444	1862971	1863993	+	No match
ATU_RS20645	ATU_RS20645	Atu4404	NC_003063.2	-1.51536	-0.599663	0.0165727	NnrS family protein	T	COG3213	1539986	1541173	+	No match
ATU_RS02550	cheR	Atu0518	NC_003062.2	-1.51516	-0.599474	0.00210783	protein-glutamate O-methylesterase CheR	T	COG1352	508701	509609	+	No match
ATU_RS26545	ATU_RS26545	Atu8158	NC_003062.2	-1.51447	-0.598812	0.0512456	hypothetical protein	NA	NA	1542139	1542306	+	-116:GAATC	1
ATU_RS26110	ATU_RS26110	Atu5466	NC_003064.2	-1.51428	-0.598635	0.0116626	potassium transporter Kup	P	COG3158	459194	461107	-	No match
ATU_RS22045	ATU_RS22045	Atu4700	NC_003063.2	-1.51283	-0.597247	0.0220617	ABC transporter ATP-binding protein	E	COG0444	1861991	1862974	+	No match
ATU_RS21610	ATU_RS21610	Atu4608	NC_003063.2	-1.51217	-0.596621	0.0067031	methyltransferase domain-containing protein	G;H	COG1216;COG2227	1754100	1755953	-	39:GAATC	1
ATU_RS24900	ATU_RS24900	Atu5206	NC_003064.2	-1.51202	-0.596482	0.0113085	LysR family transcriptional regulator	K	COG0583	204297	205196	-	No match
ATU_RS18980	ATU_RS18980	Atu4062	NC_003063.2	-1.51163	-0.596109	0.00599277	hypothetical protein	NA	NA	1180214	1180480	+	-28:GATTC	1
ATU_RS21990	ATU_RS21990	Atu4689	NC_003063.2	-1.51098	-0.595487	0.0223642	amino acid ABC transporter permease	E	COG0765	1847452	1848111	+	-161:GAATC	1
ATU_RS02700	ATU_RS02700	Atu0548	NC_003062.2	-1.51061	-0.595133	0.00270176	flagellar basal body L-ring protein FlgH	N	COG2063	537041	537760	-	No match
ATU_RS23900	ATU_RS23900	Atu6190	NC_003065.3	-1.51041	-0.594937	0.00934625	type IV secretion system single-stranded DNA binding effector VirE2	NA	NA	206256	207926	+	No match
ATU_RS26335	ATU_RS26335	Atu5513	NC_003064.2	-1.50934	-0.593921	0.210641	cold-shock protein	K	COG1278	505931	506140	-	No match
ATU_RS02765	ATU_RS02765	Atu0561	NC_003062.2	-1.50863	-0.593243	0.00487999	flagellar motor switch protein FliM	N	COG1868	546617	547582	+	-27:GAATC	1
ATU_RS18865	ATU_RS18865	NA	NC_003063.2	-1.50842	-0.593035	0.0234183	hypothetical protein	NA	NA	1153763	1153948	+	No match
ATU_RS23780	tzs	Atu6164	NC_003065.3	-1.50815	-0.592781	0.0263017	(dimethylallyl)adenosine tRNA methylthiotransferase	J	COG0324	179262	179993	-	No match
ATU_RS01080	ATU_RS01080	Atu0226	NC_003062.2	-1.50726	-0.591926	0.0179481	pilus assembly protein N-terminal domain-containing protein	W	COG4964	230262	230645	+	-114:GATTC	1
ATU_RS22525	ATU_RS22525	Atu4798	NC_003063.2	-1.50705	-0.591731	0.117553	class I SAM-dependent methyltransferase	NA	NA	1973273	1974565	-	No match
ATU_RS04635	ATU_RS04635	NA	NC_003062.2	-1.50665	-0.591347	0.0122757	heavy-metal-associated domain-containing protein	P	COG2608	928697	928897	+	No match
ATU_RS13515	rlmH	Atu2776	NC_003062.2	-1.50661	-0.591304	0.0171357	23S rRNA (pseudouridine(1915)-N(3))-methyltransferase RlmH	J	COG1576	2781725	2782207	-	58:GATTC	1
ATU_RS01520	ATU_RS01520	Atu0317	NC_003062.2	-1.50658	-0.591279	0.024696	MmcQ/YjbR family DNA-binding protein	K	COG2315	310312	310686	+	No match
ATU_RS21650	rfbC	Atu4618	NC_003063.2	-1.50644	-0.591142	0.00112939	dTDP-4-dehydrorhamnose 3_2C5-epimerase	M	COG1898	1765126	1765695	-	No match
ATU_RS23240	ATU_RS23240	Atu6048	NC_003065.3	-1.50624	-0.590948	0.00797667	DEAD/DEAH box helicase	L	COG1204	58747	61257	-	No match
ATU_RS23745	ATU_RS23745	Atu6152	NC_003065.3	-1.50591	-0.590633	0.020492	IS110 family transposase	X	COG3547	170670	171778	+	-159:GAGTC	1
ATU_RS02870	ATU_RS02870	Atu0583	NC_003062.2	-1.50565	-0.590385	0.0172954	hypothetical protein	NA	NA	567437	567856	+	No match
ATU_RS02840	flaF	Atu0577	NC_003062.2	-1.50538	-0.590131	0.0281284	flagellar biosynthesis regulator FlaF	N	COG5442	562858	563202	+	-56:GAGTC	1
ATU_RS17315	ATU_RS17315	Atu3728	NC_003063.2	-1.50502	-0.58978	0.088283	pyridoxamine 5'-phosphate oxidase family protein	S	COG3871	809350	809853	+	No match
ATU_RS24570	ATU_RS24570	Atu5129	NC_003064.2	-1.50369	-0.588507	0.0134962	ABC transporter substrate-binding protein	E	COG0687	136146	137228	+	No match
ATU_RS15185	ATU_RS15185	Atu3287	NC_003063.2	-1.50069	-0.585623	0.00275561	ABC transporter substrate-binding protein	P	COG0715	313784	314734	+	No match
ATU_RS20475	ATU_RS20475	Atu4370	NC_003063.2	-1.50012	-0.585082	0.216726	sugar ABC transporter ATP-binding protein	G	COG1129	1506810	1508303	+	No match
ATU_RS08615	ATU_RS08615	Atu1760	NC_003062.2	-1.49996	-0.58492	0.0375906	hypothetical protein	NA	NA	1745246	1745536	+	No match
ATU_RS12105	ATU_RS12105	Atu2484	NC_003062.2	-1.49953	-0.584513	0.0501806	hypothetical protein	NA	NA	2453423	2453620	+	-184:GAATC,-33:GATTC	2
ATU_RS24255	ATU_RS24255	Atu5063	NC_003064.2	-1.49811	-0.583146	0.0162303	MurR/RpiR family transcriptional regulator	K	COG1737	61763	62641	+	No match
ATU_RS08810	ATU_RS08810	Atu1798	NC_003062.2	-1.49789	-0.58293	0.014052	ankyrin repeat domain-containing protein	T	COG0666	1784548	1785105	-	No match
ATU_RS07430	ATU_RS07430	Atu1505	NC_003062.2	-1.49739	-0.582454	0.0315245	D-alanyl-D-alanine carboxypeptidase	M	COG1686	1494021	1495520	+	No match
ATU_RS08195	ATU_RS08195	Atu8162	NC_003062.2	-1.49642	-0.581517	0.0275253	acyl carrier protein	I	COG0236	1658132	1658395	+	-96:GAATC,-76:GAATC	2
ATU_RS24155	ATU_RS24155	Atu5044	NC_003064.2	-1.49593	-0.581045	0.00645994	nucleotidyl transferase AbiEii/AbiGii toxin family protein	V	COG2253	44352	45479	-	No match
ATU_RS08215	ATU_RS08215	Atu1675	NC_003062.2	-1.49583	-0.580946	0.0666433	helix-turn-helix transcriptional regulator	K	COG2771	1662251	1663345	+	No match
ATU_RS11405	ATU_RS11405	Atu2336	NC_003062.2	-1.49505	-0.580193	0.0665104	L_2CD-transpeptidase	M	COG1376	2313915	2314532	-	No match
ATU_RS02825	ATU_RS02825	Atu0574	NC_003062.2	-1.49398	-0.579163	0.00173512	flagellar hook protein FlgE	N	COG1749	558938	560215	+	-147:GATTC	1
ATU_RS22990	ATU_RS22990	Atu4896	NC_003063.2	-1.49271	-0.577934	0.0132752	GNAT family N-acetyltransferase	J	COG1670	2073557	2074105	-	No match
ATU_RS14985	ATU_RS14985	Atu3245	NC_003063.2	-1.49178	-0.577034	0.026565	amino acid ABC transporter substrate-binding protein	T	COG0834	264041	264934	+	-137:GAATC	1
ATU_RS02685	ATU_RS02685	Atu0545	NC_003062.2	-1.49177	-0.577023	0.00248025	flagellin	N	COG1344	534488	535408	-	No match
ATU_RS11160	ATU_RS11160	Atu2287	NC_003062.2	-1.49167	-0.576925	0.00257107	TonB-dependent hemoglobin/transferrin/lactoferrin family receptor	P	COG4771	2258667	2260907	+	-161:GATTC	1
ATU_RS22355	ATU_RS22355	Atu4763	NC_003063.2	-1.49128	-0.576548	0.0327219	Lrp/AsnC family transcriptional regulator	K	COG1522	1933488	1933955	+	No match
ATU_RS09705	ATU_RS09705	Atu1987	NC_003062.2	-1.49101	-0.576293	0.0104904	response regulator	K	COG3947	1952410	1952784	+	No match
ATU_RS19130	ATU_RS19130	Atu4094	NC_003063.2	-1.49086	-0.576146	0.0149174	DUF3597 domain-containing protein	NA	NA	1214680	1215099	-	No match
ATU_RS21630	ATU_RS21630	Atu4614	NC_003063.2	-1.49084	-0.57613	0.00479474	glycosyltransferase family 2 protein	G	COG1216	1761339	1762220	-	13:GAATC	1
ATU_RS20940	ATU_RS20940	Atu4466	NC_003063.2	-1.49062	-0.575908	0.00545045	SDR family oxidoreductase	I	COG1028	1608724	1609455	+	No match
ATU_RS21160	iolC	Atu4512	NC_003063.2	-1.48953	-0.574854	0.0563915	5-dehydro-2-deoxygluconokinase	G;G	COG0524;COG3892	1659105	1661021	-	No match
ATU_RS09210	ATU_RS09210	Atu1884	NC_003062.2	-1.48942	-0.574753	0.0657107	aliphatic sulfonate ABC transporter substrate-binding protein	P	COG0715	1864027	1864992	-	180:GAGTC	1
ATU_RS24040	ATU_RS24040	Atu5018	NC_003064.2	-1.48898	-0.574321	0.00914317	DUF2971 domain-containing protein	NA	NA	18384	19208	-	No match
ATU_RS17580	ATU_RS17580	Atu3780	NC_003063.2	-1.48733	-0.572723	0.00310293	DUF459 domain-containing protein	S	COG2845	863192	864427	+	No match
ATU_RS22890	ATU_RS22890	Atu4873	NC_003063.2	-1.48729	-0.572684	0.0445206	TetR/AcrR family transcriptional regulator	K	COG1309	2055897	2056469	-	No match
ATU_RS22780	ATU_RS22780	Atu4850	NC_003063.2	-1.48697	-0.572377	0.0118702	hypothetical protein	NA	NA	2032206	2032754	+	No match
ATU_RS18465	ATU_RS18465	Atu3961	NC_003063.2	-1.48693	-0.572341	0.00855696	GntR family transcriptional regulator	K	COG1802	1065344	1066054	-	77:GAGTC,155:GATTC	2
ATU_RS08370	nagZ	Atu1709	NC_003062.2	-1.48561	-0.571051	0.001878	beta-N-acetylhexosaminidase	G	COG1472	1693303	1694319	-	No match
ATU_RS23055	ATU_RS23055	Atu6011	NC_003065.3	-1.48481	-0.570277	0.023484	FAD-dependent oxidoreductase	E	COG1231	16372	18639	+	No match
ATU_RS24215	ligD	Atu5055	NC_003064.2	-1.48397	-0.569458	0.0699403	DNA ligase D	L;L	COG1793;COG3285	52456	55110	-	178:GAGTC	1
ATU_RS20365	ATU_RS20365	Atu4348	NC_003063.2	-1.48331	-0.568816	0.00247577	type VI secretion system tip protein VgrG	U	COG3501	1481495	1483945	+	No match
ATU_RS07230	ATU_RS07230	Atu1468	NC_003062.2	-1.48331	-0.568816	0.0156299	DUF1775 domain-containing protein	P;S	COG2847;COG4549	1463522	1464496	+	No match
ATU_RS16985	ATU_RS16985	Atu3662	NC_003063.2	-1.48311	-0.568627	0.0106575	hypothetical protein	NA	NA	710360	711970	+	No match
ATU_RS21505	ATU_RS21505	Atu4585	NC_003063.2	-1.48172	-0.567275	0.0118509	dihydrofolate reductase	H	COG0262	1732909	1733436	+	No match
ATU_RS02305	ATU_RS02305	Atu0468	NC_003062.2	-1.48097	-0.566544	0.0442985	hypothetical protein	NA	NA	459236	459508	+	No match
ATU_RS07545	cadA	Atu1528	NC_003062.2	-1.48092	-0.566497	0.0253022	cadmium-translocating P-type ATPase	P	COG2217	1519351	1521642	-	No match
ATU_RS26345	ATU_RS26345	NA	NC_003064.2	-1.48012	-0.565716	0.26734	hypothetical protein	NA	NA	507352	507495	+	-182:GAATC	1
ATU_RS21605	ATU_RS21605	Atu4607	NC_003063.2	-1.47978	-0.565383	0.00606098	acyltransferase	M	COG1835	1752982	1754100	-	No match
ATU_RS22760	ATU_RS22760	Atu4846	NC_003063.2	-1.4797	-0.565302	0.0215736	aldose 1-epimerase family protein	NA	NA	2026305	2027387	+	No match
ATU_RS13775	ATU_RS13775	Atu2829	NC_003062.2	-1.47883	-0.564454	0.00608077	ParA family protein	D	COG1192	2833540	2834334	-	60:GAATC,132:GAATC	2
ATU_RS02345	ATU_RS02345	Atu0477	NC_003062.2	-1.47878	-0.564406	0.00210992	hypothetical protein	NA	NA	465130	465423	+	No match
ATU_RS21910	ATU_RS21910	Atu4671	NC_003063.2	-1.47843	-0.564067	0.1171	response regulator	K	COG4565	1831642	1832085	-	147:GATTC	1
ATU_RS22135	ATU_RS22135	Atu4718	NC_003063.2	-1.47841	-0.564042	0.138246	FadR family transcriptional regulator	K	COG2186	1880247	1881032	+	No match
ATU_RS22055	ATU_RS22055	Atu4702	NC_003063.2	-1.47804	-0.56369	0.00318798	GntR family transcriptional regulator	K	COG1802	1864002	1864679	-	No match
ATU_RS26310	gst	Atu5508	NC_003064.2	-1.47507	-0.560783	0.00870605	glutathione S-transferase	NA	NA	500374	501072	+	No match
ATU_RS26145	ATU_RS26145	Atu5475	NC_003064.2	-1.47411	-0.559848	0.0197361	VOC family protein	R	COG3565	467175	467588	-	No match
ATU_RS12520	ATU_RS12520	Atu2572	NC_003062.2	-1.47395	-0.559684	0.00372787	acyl-CoA/acyl-ACP dehydrogenase	I	COG1960	2542371	2543552	+	No match
ATU_RS14060	ATU_RS14060	Atu3054	NC_003063.2	-1.47391	-0.559647	0.0235898	hypothetical protein	G	COG5368	52058	53335	+	-54:GAGTC	1
ATU_RS21235	ATU_RS21235	Atu4529	NC_003063.2	-1.47322	-0.558973	0.198207	TIM barrel protein	G;E	COG1082;COG3185	1676442	1678343	-	No match
ATU_RS21680	ATU_RS21680	Atu4624	NC_003063.2	-1.47286	-0.558622	0.0316439	FadR family transcriptional regulator	K	COG2186	1771870	1772583	+	-30:GATTC	1
ATU_RS09640	ATU_RS09640	Atu1973	NC_003062.2	-1.47102	-0.556819	0.0632454	hypothetical protein	NA	NA	1941280	1941474	+	No match
ATU_RS07390	ATU_RS07390	Atu1499	NC_003062.2	-1.46972	-0.555539	0.0026766	D-alanyl-D-alanine carboxypeptidase	M	COG1686	1488694	1489866	-	189:GATTC	1
ATU_RS09065	ATU_RS09065	Atu1853	NC_003062.2	-1.46928	-0.555108	0.00640456	hypothetical protein	NA	NA	1833841	1834089	+	No match
ATU_RS23035	ATU_RS23035	Atu6007	NC_003065.3	-1.46926	-0.55509	0.0309005	SDR family NAD(P)-dependent oxidoreductase	G;C	COG0406;COG4221	10349	11383	-	No match
ATU_RS17910	ATU_RS17910	Atu3846	NC_003063.2	-1.46918	-0.555012	0.238892	hypothetical protein	NA	NA	939917	940357	-	No match
ATU_RS21900	ATU_RS21900	Atu4669	NC_003063.2	-1.46791	-0.553765	0.00690702	hypothetical protein	NA	NA	1830191	1830793	+	No match
ATU_RS02535	ATU_RS02535	Atu0515	NC_003062.2	-1.46762	-0.553479	0.104307	STAS domain-containing protein	T	COG1366	505736	506035	+	-10:GAGTC	1
ATU_RS22860	ATU_RS22860	Atu4866	NC_003063.2	-1.46652	-0.552395	0.0447064	Atu4866 domain-containing protein	NA	NA	2051089	2051328	-	96:GATTC	1
ATU_RS10450	ATU_RS10450	NA	NC_003062.2	-1.46604	-0.551928	0.00327717	type II toxin-antitoxin system VapC family toxin	V	COG3744	2105478	2105894	-	No match
ATU_RS21560	ATU_RS21560	Atu4597	NC_003063.2	-1.466	-0.551888	0.0751337	ABC transporter permease	P	COG0600	1743009	1743812	-	No match
ATU_RS18325	hutG	Atu3932	NC_003063.2	-1.46599	-0.551871	0.0480363	N-formylglutamate deformylase	E	COG3741	1035350	1036150	-	No match
ATU_RS20855	ATU_RS20855	Atu4447	NC_003063.2	-1.46405	-0.549967	0.00850521	sugar ABC transporter substrate-binding protein	G	COG1653	1592333	1593646	+	No match
ATU_RS24410	ATU_RS24410	Atu5096	NC_003064.2	-1.46257	-0.548507	0.00182594	SOS response-associated peptidase	L	COG2135	100310	101083	-	No match
ATU_RS21890	rbbA	Atu4667	NC_003063.2	-1.46239	-0.548331	0.00256296	ribosome-associated ATPase/putative transporter RbbA	V;V	COG0842;COG1131	1826164	1828941	+	No match
ATU_RS09340	ATU_RS09340	Atu1913	NC_003062.2	-1.46126	-0.547211	0.029077	DUF1883 domain-containing protein	NA	NA	1890366	1890680	+	-21:GACTC	1
ATU_RS08205	ATU_RS08205	Atu1673	NC_003062.2	-1.46074	-0.546695	0.0193423	type III PLP-dependent enzyme	E	COG0019	1659908	1661185	+	No match
ATU_RS21200	ATU_RS21200	Atu4521	NC_003063.2	-1.46041	-0.546378	0.00210783	AraC family transcriptional regulator	K;K	COG2207;COG3708	1667535	1668359	-	No match
ATU_RS14990	ATU_RS14990	Atu3246	NC_003063.2	-1.46014	-0.54611	0.00815741	amino acid ABC transporter substrate-binding protein	T	COG0834	265006	265908	+	No match
ATU_RS02785	ATU_RS02785	Atu0565	NC_003062.2	-1.46	-0.545967	0.00338221	hypothetical protein	NA	NA	550470	550907	+	-90:GATTC	1
ATU_RS20630	ATU_RS20630	Atu4401	NC_003063.2	-1.45802	-0.54401	0.0196607	ABC transporter substrate-binding protein	P	COG0715	1537442	1538425	+	No match
ATU_RS10745	ATU_RS10745	Atu2200	NC_003062.2	-1.45772	-0.543718	0.015966	cold-shock protein	K	COG1278	2173922	2174137	+	No match
ATU_RS26050	ATU_RS26050	Atu5454	NC_003064.2	-1.45751	-0.543504	0.00614542	iron ABC transporter permease	R	COG5621	446601	447665	+	-59:GATTC	1
ATU_RS01075	ATU_RS01075	Atu0224	NC_003062.2	-1.45686	-0.542862	0.00517114	Flp family type IVb pilin	W	COG3847	229627	229818	-	No match
ATU_RS24360	ATU_RS24360	Atu5084	NC_003064.2	-1.45641	-0.542419	0.00653231	LysR family transcriptional regulator	K	COG0583	85878	86831	-	No match
ATU_RS15655	ATU_RS15655	Atu3384	NC_003063.2	-1.45637	-0.542376	0.376807	hypothetical protein	NA	NA	426783	427538	-	No match
ATU_RS24305	pdxA	Atu5073	NC_003064.2	-1.45534	-0.54136	0.0255656	4-hydroxythreonine-4-phosphate dehydrogenase PdxA	H	COG1995	73095	74060	+	No match
ATU_RS19350	ATU_RS19350	Atu4139	NC_003063.2	-1.45533	-0.541341	0.23133	TIGR02588 family protein	NA	NA	1258613	1259023	-	No match
ATU_RS17920	ATU_RS17920	Atu3848	NC_003063.2	-1.45527	-0.541283	0.0371472	hypothetical protein	NA	NA	941210	941629	+	No match
ATU_RS14690	ATU_RS14690	Atu3183	NC_003063.2	-1.45477	-0.540789	0.0679324	hypothetical protein	NA	NA	192860	193129	-	50:GAATC	1
ATU_RS23785	virA	Atu6166	NC_003065.3	-1.45465	-0.540671	0.00395526	two-component system sensor kinase VirA	T	COG0642	180831	183332	+	-172:GAGTC,-100:GAGTC	2
ATU_RS02370	ATU_RS02370	Atu0481	NC_003062.2	-1.45464	-0.540658	0.00904352	O-antigen ligase family protein	M	COG3307	470111	471406	+	No match
ATU_RS02540	cheY1	Atu0516	NC_003062.2	-1.4546	-0.540618	0.00346142	chemotaxis response regulator CheY1	T	COG0784	506032	506397	+	No match
ATU_RS19340	ATU_RS19340	Atu4137	NC_003063.2	-1.45452	-0.540545	0.048106	MgtC/SapB family protein	P	COG1285	1256875	1257360	+	No match
ATU_RS09385	ATU_RS09385	Atu1921	NC_003062.2	-1.45447	-0.540496	0.00944575	DUF817 domain-containing protein	S	COG3739	1899652	1900524	+	No match
ATU_RS13520	rsfS	Atu2777	NC_003062.2	-1.45377	-0.539798	0.00625244	ribosome silencing factor	J	COG0799	2782366	2782812	-	12:GAATC	1
ATU_RS23860	virD1	Atu6181	NC_003065.3	-1.45351	-0.539545	0.0130663	T-DNA border endonuclease subunit VirD1	NA	NA	196026	196469	+	-75:GATTC	1
ATU_RS26030	ATU_RS26030	Atu5449	NC_003064.2	-1.45219	-0.538234	0.0233631	Hsp20 family protein	O	COG0071	442069	442545	+	-120:GAATC	1
ATU_RS26535	ATU_RS26535	Atu8016	NC_003062.2	-1.45219	-0.538233	0.130043	hypothetical protein	NA	NA	1326994	1327134	-	No match
ATU_RS23750	ATU_RS23750	Atu6154	NC_003065.3	-1.4519	-0.537942	0.0477605	hypothetical protein	NA	NA	172489	173427	+	-102:GAATC	1
ATU_RS22605	ATU_RS22605	Atu4815	NC_003063.2	-1.4519	-0.53794	0.0907495	glycosyltransferase	M	COG0438	1994113	1995288	-	103:GACTC	1
ATU_RS12270	ATU_RS12270	Atu2518	NC_003062.2	-1.45147	-0.537512	0.0223642	ABC transporter substrate-binding protein	E	COG0747	2486546	2488141	-	No match
ATU_RS15355	ATU_RS15355	Atu3324	NC_003063.2	-1.45075	-0.536796	0.0237226	hypothetical protein	NA	NA	357879	358373	+	No match
ATU_RS22435	ATU_RS22435	Atu4780	NC_003063.2	-1.44974	-0.535795	0.0783379	hypothetical protein	NA	COG3883	1949708	1950796	+	No match
ATU_RS14870	ATU_RS14870	Atu3222	NC_003063.2	-1.44963	-0.535687	0.0159135	ABC transporter substrate-binding protein	G	COG1879	235845	236804	+	No match
ATU_RS02120	ATU_RS02120	NA	NC_003062.2	-1.44905	-0.535107	0.0685041	hypothetical protein	NA	NA	436107	436439	-	No match
ATU_RS19785	ATU_RS19785	Atu4232	NC_003063.2	-1.44887	-0.534931	0.00598776	GntR family transcriptional regulator	K	COG1802	1357532	1358227	+	No match
ATU_RS02360	ATU_RS02360	Atu0480	NC_003062.2	-1.44886	-0.534914	0.00329225	lipopolysaccharide biosynthesis protein	M	COG2244	468531	469823	-	No match
ATU_RS02750	flgF	Atu0558	NC_003062.2	-1.44866	-0.534724	0.00395424	flagellar basal-body rod protein FlgF	N	COG4786	544046	544780	-	No match
ATU_RS06705	dksA	Atu1359	NC_003062.2	-1.44801	-0.534071	0.0135366	RNA polymerase-binding protein DksA	K	COG1734	1352657	1353076	+	-63:GAATC,-8:GAATC	2
ATU_RS17680	ATU_RS17680	Atu3798	NC_003063.2	-1.44744	-0.533505	0.274821	TetR/AcrR family transcriptional regulator	K	COG1309	893804	894418	+	No match
ATU_RS02885	ATU_RS02885	Atu8132	NC_003062.2	-1.44694	-0.533004	0.00763504	flagellar basal body-associated FliL family protein	NA	NA	568924	569457	+	No match
ATU_RS26165	ATU_RS26165	Atu5479	NC_003064.2	-1.44607	-0.532137	0.0288273	M20 family metallopeptidase	E	COG0624	471138	472301	-	75:GAATC	1
ATU_RS21205	ATU_RS21205	Atu4522	NC_003063.2	-1.44452	-0.530586	0.0151103	peptidase M14	NA	NA	1668480	1670213	-	No match
ATU_RS02740	ATU_RS02740	Atu0556	NC_003062.2	-1.44357	-0.529642	0.00259973	hypothetical protein	NA	NA	542045	542608	-	No match
ATU_RS11290	ATU_RS11290	Atu2313	NC_003062.2	-1.4423	-0.528376	0.0282399	hypothetical protein	NA	NA	2290992	2291330	-	No match
ATU_RS25860	ATU_RS25860	Atu5414	NC_003064.2	-1.44112	-0.527189	0.0161317	aminopeptidase P family protein	E	COG0006	409155	410579	+	-139:GAGTC	1
ATU_RS00705	ATU_RS00705	Atu0147	NC_003062.2	-1.44109	-0.52716	0.0183173	pilus assembly protein	W	COG4961	156090	156683	-	No match
ATU_RS12525	ATU_RS12525	Atu2573	NC_003062.2	-1.44059	-0.526657	0.00808438	amino acid--[acyl-carrier-protein] ligase	J	COG0172	2543482	2544465	+	No match
ATU_RS02310	ATU_RS02310	Atu0470	NC_003062.2	-1.44047	-0.52654	0.011022	DUF1488 domain-containing protein	NA	NA	460159	460419	+	No match
ATU_RS12200	ATU_RS12200	Atu2504	NC_003062.2	-1.43971	-0.525779	0.0394176	GntR family transcriptional regulator	K	COG1802	2472289	2472945	+	No match
ATU_RS02155	ATU_RS02155	Atu0444	NC_003062.2	-1.43924	-0.525312	0.204447	helix-turn-helix domain-containing protein	K	COG4197	439110	439418	+	-187:GATTC	1
ATU_RS20345	tssH	Atu4344	NC_003063.2	-1.43858	-0.524647	0.00248092	type VI secretion system ATPase TssH	O	COG0542	1477260	1479938	+	No match
ATU_RS24850	ATU_RS24850	Atu5196	NC_003064.2	-1.43827	-0.52433	0.0514089	L_2CD-transpeptidase	M	COG1376	192304	193017	+	-46:GACTC	1
ATU_RS24670	ATU_RS24670	Atu5156	NC_003064.2	-1.43824	-0.524306	0.0365205	SDR family oxidoreductase	I	COG1028	156573	157337	+	No match
ATU_RS19425	ATU_RS19425	Atu4156	NC_003063.2	-1.43702	-0.523076	0.143334	ABC transporter ATP-binding protein	P	COG1116	1273672	1274502	+	No match
ATU_RS19950	ATU_RS19950	Atu4265	NC_003063.2	-1.43614	-0.522201	0.0239878	hypothetical protein	NA	NA	1391447	1392061	-	156:GAATC	1
ATU_RS02290	ATU_RS02290	Atu0464	NC_003062.2	-1.43492	-0.520969	0.232967	phage holin family protein	NA	NA	457559	457882	+	No match
ATU_RS22515	ATU_RS22515	Atu4796	NC_003063.2	-1.43486	-0.52091	0.075656	PIG-L family deacetylase	G	COG2120	1971814	1972467	-	No match
ATU_RS25935	ATU_RS25935	Atu5429	NC_003064.2	-1.43463	-0.520675	0.023074	hypothetical protein	NA	NA	423428	423715	-	No match
ATU_RS17040	ATU_RS17040	Atu3673	NC_003063.2	-1.43436	-0.520407	0.00398236	AMP-binding protein	I;I	COG0236;COG0318	727195	729447	-	151:GAATC	1
ATU_RS02090	ATU_RS02090	Atu0435	NC_003062.2	-1.43388	-0.519928	0.150392	tRNA-Gly	NA	NA	430677	430750	+	No match
ATU_RS23775	ATU_RS23775	NA	NC_003065.3	-1.43359	-0.519628	0.0271852	hypothetical protein	NA	NA	178580	178822	-	No match
ATU_RS21260	ATU_RS21260	Atu4534	NC_003063.2	-1.43287	-0.518906	0.270494	transporter substrate-binding domain-containing protein	T	COG0834	1681305	1682141	-	No match
ATU_RS00005	ATU_RS00005	Atu0001	NC_003062.2	-1.43287	-0.518905	0.00891043	kinase/pyrophosphorylase	T	COG1806	203	1024	+	No match
ATU_RS22755	ATU_RS22755	Atu4845	NC_003063.2	-1.43225	-0.518285	0.00315219	ABC transporter permease	G	COG1172	2025302	2026300	+	No match
ATU_RS22995	ATU_RS22995	Atu4897	NC_003063.2	-1.43204	-0.518076	0.0241147	hypothetical protein	NA	NA	2074353	2074757	-	No match
ATU_RS24280	ATU_RS24280	Atu5068	NC_003064.2	-1.43139	-0.517417	0.0160097	ABC transporter ATP-binding protein	O	COG1123	66348	67967	-	No match
ATU_RS22475	ATU_RS22475	Atu4788	NC_003063.2	-1.43121	-0.517236	0.0196543	class I SAM-dependent methyltransferase	C	COG4106	1960559	1961638	-	16:GAATC	1
ATU_RS11560	ATU_RS11560	Atu2372	NC_003062.2	-1.43068	-0.516697	0.00706298	glycosyltransferase	M	COG0463	2345709	2346635	+	No match
ATU_RS01165	ATU_RS01165	Atu8117	NC_003062.2	-1.43002	-0.516039	0.00740119	nuclear transport factor 2 family protein	R	COG3631	243482	243883	+	No match
ATU_RS02720	flgG	Atu0552	NC_003062.2	-1.42947	-0.515481	0.0137815	flagellar basal-body rod protein FlgG	N	COG4786	539917	540705	-	No match
ATU_RS22530	rfbC	Atu4799	NC_003063.2	-1.42935	-0.51536	0.0354774	dTDP-4-dehydrorhamnose 3_2C5-epimerase	M	COG1898	1974870	1975397	+	-38:GAATC	1
ATU_RS26105	ATU_RS26105	Atu5465	NC_003064.2	-1.42875	-0.514753	0.0264879	SDR family oxidoreductase	I	COG1028	458377	459138	+	No match
ATU_RS13345	ATU_RS13345	Atu2742	NC_003062.2	-1.42871	-0.514708	0.0282399	TRAP transporter small permease	G	COG3090	2739359	2739889	+	No match
ATU_RS22570	ATU_RS22570	Atu4808	NC_003063.2	-1.42825	-0.514244	0.031015	polysaccharide pyruvyl transferase family protein	M	COG2327	1986131	1987363	-	No match
ATU_RS20070	ATU_RS20070	Atu4288	NC_003063.2	-1.42806	-0.514057	0.0235542	LysR family transcriptional regulator	K	COG0583	1411727	1412626	+	No match
ATU_RS22240	ATU_RS22240	Atu4740	NC_003063.2	-1.42747	-0.51346	0.120445	2_2C3-butanediol dehydrogenase	E	COG1063	1908230	1909303	-	No match
ATU_RS18140	ATU_RS18140	Atu3894	NC_003063.2	-1.4271	-0.513082	0.0130996	sugar ABC transporter permease	G	COG1175	989206	990072	-	28:GAATC	1
ATU_RS19700	ATU_RS19700	Atu4215	NC_003063.2	-1.42708	-0.513068	0.176875	cell division protein FtsZ	D	COG0206	1337402	1337776	-	No match
ATU_RS02150	ATU_RS02150	Atu0443	NC_003062.2	-1.42683	-0.512816	0.00524476	helix-turn-helix transcriptional regulator	X	COG2932	438416	439111	-	No match
ATU_RS25820	ATU_RS25820	Atu5406	NC_003064.2	-1.4255	-0.511464	0.0039835	GntR family transcriptional regulator	K	COG1802	400747	401496	-	No match
ATU_RS21885	ATU_RS21885	Atu4666	NC_003063.2	-1.42465	-0.510612	0.00257215	HlyD family efflux transporter periplasmic adaptor subunit	V	COG1566	1825088	1826152	+	No match
ATU_RS22665	ATU_RS22665	Atu4826	NC_003063.2	-1.42452	-0.510481	0.0482087	TRAP transporter substrate-binding protein	G	COG1638	2006136	2007146	-	No match
ATU_RS17665	ATU_RS17665	Atu3795	NC_003063.2	-1.42377	-0.509718	0.00272259	efflux RND transporter permease subunit	V	COG0841	888269	891340	-	No match
ATU_RS19435	ATU_RS19435	Atu4159	NC_003063.2	-1.42371	-0.509658	0.030694	Lrp/AsnC ligand binding domain-containing protein	K	COG1522	1278402	1278872	+	No match
ATU_RS05255	ATU_RS05255	Atu1060	NC_003062.2	-1.42279	-0.508727	0.00562833	PleD family two-component system response regulator	K	COG3706	1050234	1051526	-	No match
ATU_RS23875	virD4	Atu6184	NC_003065.3	-1.42262	-0.508548	0.0147713	type IV secretion system ATPase VirD4	U	COG3505	199956	201962	+	-106:GATTC,-16:GAATC	2
ATU_RS02285	ATU_RS02285	NA	NC_003062.2	-1.42234	-0.508269	0.123399	hypothetical protein	NA	NA	457178	457423	+	No match
ATU_RS08155	ATU_RS08155	Atu1663	NC_003062.2	-1.42197	-0.507895	0.0385516	carbon-nitrogen hydrolase family protein	C	COG0388	1649579	1650568	+	-176:GAATC	1
ATU_RS18110	ATU_RS18110	Atu3888	NC_003063.2	-1.42167	-0.507583	0.25113	bile acid sodium symporter	R	COG0385	982526	983545	-	No match
ATU_RS09695	ATU_RS09695	Atu1985	NC_003062.2	-1.4212	-0.507105	0.0394544	response regulator	T	COG0784	1950312	1950749	-	76:GACTC	1
ATU_RS08900	ATU_RS08900	Atu1818	NC_003062.2	-1.42064	-0.506538	0.0121776	hypothetical protein	NA	NA	1798329	1798619	+	No match
ATU_RS22360	ATU_RS22360	Atu4764	NC_003063.2	-1.41995	-0.505842	0.0231803	GNAT family N-acetyltransferase	J	COG1670	1934015	1934575	+	No match
ATU_RS20460	ATU_RS20460	Atu4367	NC_003063.2	-1.4193	-0.505176	0.0298296	LysR family transcriptional regulator	K	COG0583	1504020	1504919	+	No match
ATU_RS24765	ATU_RS24765	Atu5176	NC_003064.2	-1.41914	-0.505022	0.0202237	HAMP domain-containing histidine kinase	T	COG0642	172229	173578	+	-106:GAATC	1
ATU_RS23955	repB	Atu5001	NC_003064.2	-1.41798	-0.503835	0.00173364	plasmid partitioning protein RepB	D	COG1475	1374	2405	+	No match
ATU_RS06860	ATU_RS06860	Atu1390	NC_003062.2	-1.41784	-0.503699	0.305532	amino acid ABC transporter permease	E	COG0765	1383737	1384396	+	No match
ATU_RS19200	ATU_RS19200	Atu8196	NC_003063.2	-1.41745	-0.5033	0.0303825	hypothetical protein	T	COG0643	1226713	1227942	-	No match
ATU_RS01970	ATU_RS01970	Atu0409	NC_003062.2	-1.41625	-0.502072	0.0744509	TonB-dependent siderophore receptor	P	COG4773	406406	408595	+	No match
ATU_RS18250	ATU_RS18250	Atu3916	NC_003063.2	-1.41589	-0.501707	0.0750758	TonB-dependent siderophore receptor	P	COG4771	1016911	1019019	-	No match
ATU_RS12290	acvB	Atu2522	NC_003062.2	-1.41584	-0.501658	0.00271831	lysyl-phosphatidylglycerol hydrolase AcvB	U	COG3946	2492645	2494015	+	No match
ATU_RS17340	ssrS	Atu8108	NC_003063.2	-1.41569	-0.501506	0.0172262	6S RNA	NA	NA	813852	814010	-	No match
ATU_RS06375	ATU_RS06375	Atu8152	NC_003062.2	-1.41504	-0.500842	0.00501202	DUF3572 domain-containing protein	NA	NA	1285967	1286275	-	66:GAATC	1
ATU_RS14480	kduD	Atu3141	NC_003063.2	-1.41497	-0.500769	0.019096	2-dehydro-3-deoxy-D-gluconate 5-dehydrogenase KduD	I	COG1028	149169	149912	-	No match
ATU_RS19955	ATU_RS19955	Atu4266	NC_003063.2	-1.41394	-0.499719	0.0256457	PLP-dependent aminotransferase family protein	K	COG1167	1392096	1393442	-	No match
ATU_RS24895	ATU_RS24895	NA	NC_003064.2	-1.41281	-0.498566	0.0216632	hypothetical protein	NA	NA	203834	204022	+	-64:GAGTC	1
ATU_RS14165	ATU_RS14165	Atu3076	NC_003063.2	-1.41251	-0.49826	0.00462188	nitrate reductase	F	COG2233	81388	82710	-	111:GAATC	1
ATU_RS21635	rfbA	Atu4615	NC_003063.2	-1.41179	-0.49753	0.0114364	glucose-1-phosphate thymidylyltransferase RfbA	M	COG1209	1762307	1763173	-	No match
ATU_RS02910	ATU_RS02910	Atu0591	NC_003062.2	-1.41162	-0.497353	0.00904754	carbohydrate ABC transporter substrate-binding protein	G	COG1653	574504	575865	+	-96:GACTC	1
ATU_RS19910	ATU_RS19910	Atu4257	NC_003063.2	-1.41135	-0.497075	0.020588	ABC transporter permease subunit	E	COG1173	1382645	1383775	-	No match
ATU_RS19920	ATU_RS19920	Atu4259	NC_003063.2	-1.41102	-0.496735	0.00968873	peptide ABC transporter substrate-binding protein	E	COG4166	1384746	1386341	-	No match
ATU_RS24465	traG	Atu5108	NC_003064.2	-1.41039	-0.496093	0.249808	Ti-type conjugative transfer system protein TraG	U	COG3505	113538	115457	-	No match
ATU_RS18710	ATU_RS18710	NA	NC_003063.2	-1.4101	-0.495799	0.124502	ornithine cyclodeaminase	NA	NA	1120248	1120808	+	No match
ATU_RS18105	hspL	Atu3887	NC_003063.2	-1.40992	-0.495608	0.130511	heat shock protein HspL	O	COG0071	981981	982463	+	No match
ATU_RS18160	ATU_RS18160	Atu3898	NC_003063.2	-1.40888	-0.49455	0.0439607	DeoR/GlpR transcriptional regulator	K	COG1349	993899	994672	-	No match
ATU_RS22415	ATU_RS22415	Atu4775	NC_003063.2	-1.40821	-0.493865	0.00703718	GHKL domain-containing protein	T	COG4191	1943057	1944637	-	No match
ATU_RS11570	ATU_RS11570	Atu2374	NC_003062.2	-1.40789	-0.49354	0.0873707	hypothetical protein	NA	NA	2347613	2347861	-	22:GATTC	1
ATU_RS21920	ATU_RS21920	Atu4674	NC_003063.2	-1.40747	-0.493109	0.00421218	GntR family transcriptional regulator	K	COG1802	1833717	1834415	+	No match
ATU_RS22365	ATU_RS22365	Atu4765	NC_003063.2	-1.40584	-0.491428	0.0201591	cryptochrome/photolyase family protein	R	COG3046	1934635	1936143	+	No match
ATU_RS26400	ATU_RS26400	Atu5528	NC_003064.2	-1.40499	-0.490559	0.0201802	PAS domain S-box protein	T;T	COG2202;COG3920	520603	522423	-	No match
ATU_RS14815	ATU_RS14815	Atu3210	NC_003063.2	-1.40415	-0.489698	0.0104498	DNA translocase FtsK	D	COG1674	223481	226213	-	No match
ATU_RS12740	ATU_RS12740	Atu2617	NC_003062.2	-1.40358	-0.489115	0.0191569	purine-binding chemotaxis protein CheW	T	COG0835	2600473	2600949	+	-127:GAATC	1
ATU_RS25900	ATU_RS25900	Atu5422	NC_003064.2	-1.40349	-0.489018	0.0399101	ABC transporter permease	E	COG1177	416958	417749	+	No match
ATU_RS02770	fliN	Atu0562	NC_003062.2	-1.4033	-0.48882	0.00470324	flagellar motor switch protein FliN	N	COG1886	547646	548185	+	No match
ATU_RS19585	ATU_RS19585	Atu4191	NC_003063.2	-1.40323	-0.488755	0.039646	FadR family transcriptional regulator	K	COG2186	1312684	1313415	-	26:GAATC	1
ATU_RS13290	ATU_RS13290	Atu2729	NC_003062.2	-1.40316	-0.488681	0.0326129	hypothetical protein	NA	NA	2718217	2718462	-	46:GACTC	1
ATU_RS00595	ATU_RS00595	Atu0124	NC_003062.2	-1.4031	-0.48862	0.0144975	hypothetical protein	NA	NA	128724	129041	+	-139:GAATC	1
ATU_RS16195	ATU_RS16195	Atu3496	NC_003063.2	-1.40303	-0.488546	0.0453754	oxidoreductase	S	COG3915	547913	548419	-	No match
ATU_RS21705	ATU_RS21705	Atu4629	NC_003063.2	-1.40277	-0.488279	0.112822	SDR family oxidoreductase	I	COG1028	1779420	1780313	+	-9:GAGTC	1
ATU_RS13975	ATU_RS13975	Atu3037	NC_003063.2	-1.40276	-0.488273	0.078692	ABC transporter permease	E	COG1173	31066	31947	+	No match
ATU_RS15110	ATU_RS15110	Atu3272	NC_003063.2	-1.40255	-0.488048	0.00647573	polysaccharide export protein	M	COG1596	291854	293050	+	-134:GATTC	1
ATU_RS13040	thpR	Atu2678	NC_003062.2	-1.40182	-0.487299	0.0106217	RNA 2'_2C3'-cyclic phosphodiesterase	J	COG1514	2660738	2661331	-	13:GAATC,39:GAATC	2
ATU_RS20990	ATU_RS20990	Atu4476	NC_003063.2	-1.40091	-0.486365	0.0313054	TerC family protein	P	COG0861	1620256	1621017	-	No match
ATU_RS07335	arsH	Atu1489	NC_003062.2	-1.39921	-0.484608	0.00746555	arsenical resistance protein ArsH	C	COG0431	1478901	1479626	-	No match
ATU_RS26045	ATU_RS26045	Atu5453	NC_003064.2	-1.3992	-0.484597	0.0366504	ABC transporter permease	V;Q	COG0577;COG3127	444203	446611	+	No match
ATU_RS02795	ATU_RS02795	Atu0568	NC_003062.2	-1.39897	-0.484365	0.00763908	hypothetical protein	NA	NA	552787	553443	+	-145:GAATC	1
ATU_RS20535	nirK	Atu4382	NC_003063.2	-1.3983	-0.483677	0.00579205	nitrite reductase_2C copper-containing	D	COG2132	1519291	1520433	-	No match
ATU_RS22225	ATU_RS22225	Atu4737	NC_003063.2	-1.39817	-0.483536	0.06052	hypothetical protein	NA	NA	1905245	1905427	+	No match
ATU_RS06180	ATU_RS06180	Atu1252	NC_003062.2	-1.39756	-0.482912	0.0134519	hypothetical protein	NA	NA	1240976	1241491	+	-52:GAATC	1
ATU_RS22740	ATU_RS22740	Atu4842	NC_003063.2	-1.39678	-0.482105	0.0369989	autoinducer 2 ABC transporter substrate-binding protein	G	COG1879	2021679	2022725	+	-131:GAATC	1
ATU_RS26205	ATU_RS26205	Atu5488	NC_003064.2	-1.39644	-0.481757	0.0192304	Crp/Fnr family transcriptional regulator	T	COG0664	478166	478930	+	No match
ATU_RS19530	ATU_RS19530	Atu4178	NC_003063.2	-1.39632	-0.481625	0.0031428	M23 family metallopeptidase	M	COG0739	1301637	1303583	-	71:GAGTC	1
ATU_RS16975	ATU_RS16975	NA	NC_003063.2	-1.39603	-0.481328	0.0698258	hypothetical protein	NA	NA	708919	709083	-	60:GATTC	1
ATU_RS03590	ATU_RS03590	Atu0728	NC_003062.2	-1.39581	-0.481105	0.142874	BA14K family protein	NA	NA	728682	729143	+	No match
ATU_RS23660	ATU_RS23660	Atu6135	NC_003065.3	-1.3957	-0.480989	0.0193493	sucrose phosphorylase	G	COG0366	153761	155218	-	No match
ATU_RS19945	ATU_RS19945	Atu4264	NC_003063.2	-1.39495	-0.480217	0.0452479	LysR family transcriptional regulator	K	COG0583	1390459	1391355	+	No match
ATU_RS12460	ATU_RS12460	Atu2559	NC_003062.2	-1.39351	-0.47872	0.0412483	LysR family transcriptional regulator	K	COG0583	2531299	2532225	-	No match
ATU_RS24110	ATU_RS24110	Atu5035	NC_003064.2	-1.39249	-0.477669	0.0213253	hypothetical protein	NA	NA	35532	36428	+	-55:GAATC	1
ATU_RS18260	ATU_RS18260	Atu3918	NC_003063.2	-1.39177	-0.476917	0.109804	low temperature requirement protein A	S	COG4292	1020642	1021841	-	No match
ATU_RS20335	tssB	Atu4342	NC_003063.2	-1.39141	-0.47655	0.00617772	type VI secretion system contractile sheath small subunit	U	COG3516	1475409	1475918	-	No match
ATU_RS24475	ATU_RS24475	Atu5110	NC_003064.2	-1.39141	-0.476549	0.169282	TraC family protein	NA	NA	115677	115964	-	160:GATTC	1
ATU_RS02800	ATU_RS02800	Atu0569	NC_003062.2	-1.39095	-0.476071	0.0041161	MotB family protein	N	COG1360	553440	554741	+	No match
ATU_RS16890	ATU_RS16890	Atu3637	NC_003063.2	-1.39	-0.47509	0.0139575	30S ribosomal protein S21	J	COG0828	689890	690120	-	55:GAATC	1
ATU_RS05090	ATU_RS05090	Atu1027	NC_003062.2	-1.38997	-0.475059	0.0280807	globin-coupled sensor protein	T	COG0840	1019464	1020963	-	No match
ATU_RS14720	ATU_RS14720	Atu3189	NC_003063.2	-1.38933	-0.474391	0.0219665	class I SAM-dependent methyltransferase	J	COG2265	198838	199581	-	No match
ATU_RS13335	ATU_RS13335	Atu2740	NC_003062.2	-1.3884	-0.473423	0.0243654	FadR family transcriptional regulator	K	COG2186	2737162	2737878	+	-156:GAATC	1
ATU_RS16520	ATU_RS16520	Atu3564	NC_003063.2	-1.38778	-0.472774	0.0256366	family 16 glycosylhydrolase	G	COG2273	617050	618447	+	No match
ATU_RS13455	ATU_RS13455	Atu2765	NC_003062.2	-1.38662	-0.471573	0.00972923	CarD family transcriptional regulator	K	COG1329	2765656	2766225	-	85:GACTC	1
ATU_RS23320	ATU_RS23320	Atu6064	NC_003065.3	-1.38645	-0.471397	0.0754283	haloalkane dehalogenase	H	COG0596	76616	77530	-	95:GAATC	1
ATU_RS09155	ATU_RS09155	Atu1872	NC_003062.2	-1.38611	-0.471046	0.177928	VOC family protein	Q	COG0346	1850536	1850919	-	No match
ATU_RS18215	ATU_RS18215	Atu3909	NC_003063.2	-1.38596	-0.470887	0.105032	divalent metal cation transporter	P	COG1914	1008352	1009593	+	No match
ATU_RS25920	ATU_RS25920	Atu5426	NC_003064.2	-1.3857	-0.470619	0.0193085	CMD domain-containing protein	S	COG4950	420974	421480	+	No match
ATU_RS06115	ATU_RS06115	Atu1238	NC_003062.2	-1.38566	-0.470572	0.195394	polysaccharide export protein	M	COG1596	1227249	1227821	-	14:GAGTC,107:GATTC	2
ATU_RS16970	ATU_RS16970	Atu3658	NC_003063.2	-1.3856	-0.470514	0.0344603	MerR family transcriptional regulator	K	COG0789	707492	708577	+	No match
ATU_RS10410	ATU_RS10410	Atu2132	NC_003062.2	-1.38548	-0.470384	0.0153614	aldose 1-epimerase family protein	NA	NA	2097174	2098007	-	149:GAATC	1
ATU_RS07075	ATU_RS07075	Atu1435	NC_003062.2	-1.38439	-0.469248	0.0142261	GlsB/YeaQ/YmgE family stress response membrane protein	R	COG2261	1430050	1430298	+	-151:GAATC	1
ATU_RS22620	ATU_RS22620	Atu4818	NC_003063.2	-1.3843	-0.469162	0.0920852	Lrp/AsnC family transcriptional regulator	K	COG1522	1998206	1998724	-	No match
ATU_RS23050	iaaH	Atu6010	NC_003065.3	-1.38429	-0.469142	0.0281034	indoleacetamide hydrolase	J	COG0154	14631	16034	-	No match
ATU_RS02780	flhB	Atu0564	NC_003062.2	-1.38427	-0.469124	0.00723127	flagellar biosynthesis protein FlhB	N	COG1377	549382	550464	+	No match
ATU_RS22885	ATU_RS22885	Atu4872	NC_003063.2	-1.38425	-0.469103	0.060389	LysR family transcriptional regulator	K	COG0583	2054871	2055770	+	No match
ATU_RS21270	ATU_RS21270	Atu4536	NC_003063.2	-1.38396	-0.468801	0.0561959	amino acid ABC transporter permease	E	COG0765	1683061	1683711	-	No match
ATU_RS23445	ATU_RS23445	Atu6089	NC_003065.3	-1.38391	-0.468749	0.0265574	thiosulfate sulfurtransferase	P	COG0607	106655	107617	+	-158:GACTC	1
ATU_RS05830	ATU_RS05830	Atu1181	NC_003062.2	-1.38386	-0.468696	0.0265789	MerR family transcriptional regulator	K	COG0789	1174387	1174920	+	-162:GACTC	1
ATU_RS20360	ATU_RS20360	Atu4347	NC_003063.2	-1.38374	-0.468571	0.0169626	type VI secretion system amidase effector protein Tae4	NA	NA	1480980	1481480	+	No match
ATU_RS17930	ATU_RS17930	Atu3850	NC_003063.2	-1.38316	-0.467965	0.0784316	helix-turn-helix domain-containing protein	NA	NA	942412	942705	+	No match
ATU_RS03350	ATU_RS03350	Atu0681	NC_003062.2	-1.38234	-0.467109	0.00805205	hypothetical protein	NA	NA	675290	675724	-	No match
ATU_RS16000	ATU_RS16000	Atu3457	NC_003063.2	-1.38139	-0.466117	0.0801503	ABC transporter ATP-binding protein	E	COG0444	505415	506251	-	No match
ATU_RS17070	ATU_RS17070	Atu3680	NC_003063.2	-1.38123	-0.465948	0.0139575	siderophore biosynthesis protein	NA	NA	737476	738039	+	No match
ATU_RS07260	ATU_RS07260	Atu1474	NC_003062.2	-1.38073	-0.465435	0.00902475	hypothetical protein	NA	NA	1468232	1468720	+	-84:GAGTC	1
ATU_RS26525	ATU_RS26525	NA	NC_003062.2	-1.37869	-0.463301	0.0892692	hypothetical protein	NA	NA	1010242	1010418	-	No match
ATU_RS17765	ATU_RS17765	Atu3814	NC_003063.2	-1.37863	-0.463231	0.231148	L-rhamnose mutarotase	M	COG3254	910028	910357	+	No match
ATU_RS13340	ATU_RS13340	Atu2741	NC_003062.2	-1.3786	-0.463201	0.0382647	fumarylacetoacetate hydrolase family protein	R	COG3970	2738082	2739242	+	-105:GACTC	1
ATU_RS13060	ATU_RS13060	Atu2682	NC_003062.2	-1.37859	-0.463192	0.0121647	Bax inhibitor-1/YccA family protein	P	COG0670	2665628	2666410	+	No match
ATU_RS22980	ATU_RS22980	Atu4893	NC_003063.2	-1.37843	-0.463028	0.0326511	hypothetical protein	NA	NA	2070165	2070875	+	-200:GATTC,-12:GAGTC	2
ATU_RS00570	ATU_RS00570	Atu0119	NC_003062.2	-1.37782	-0.46239	0.10757	protein SlyX	S	COG2900	124135	124347	+	-77:GATTC,-48:GACTC	2
ATU_RS17495	ATU_RS17495	Atu3763	NC_003063.2	-1.37743	-0.461977	0.00291295	DUF882 domain-containing protein	S	COG3108	842761	844665	-	77:GAATC,172:GACTC	2
ATU_RS20605	ATU_RS20605	Atu4396	NC_003063.2	-1.37735	-0.461891	0.444971	SCP2 domain-containing protein	H	COG3154	1532371	1532886	+	No match
ATU_RS03185	ATU_RS03185	Atu0649	NC_003062.2	-1.37722	-0.461763	0.00600185	class I SAM-dependent methyltransferase	I	COG2230	641451	642707	+	No match
ATU_RS21530	ATU_RS21530	Atu4591	NC_003063.2	-1.37661	-0.461115	0.0298178	LysR family transcriptional regulator	K	COG0583	1737812	1738717	+	No match
ATU_RS19670	ATU_RS19670	Atu4208	NC_003063.2	-1.37655	-0.461056	0.0394544	extracellular solute-binding protein	G	COG2182	1330887	1332260	+	No match
ATU_RS26035	ATU_RS26035	Atu5450	NC_003064.2	-1.3765	-0.461003	0.0294483	DUF982 domain-containing protein	NA	NA	442608	442907	+	No match
ATU_RS07095	ATU_RS07095	Atu1440	NC_003062.2	-1.37645	-0.460948	0.0167962	ATPase AAA	F	COG0563	1434155	1434724	+	No match
ATU_RS22040	ATU_RS22040	Atu4699	NC_003063.2	-1.37631	-0.460805	0.0551365	amidohydrolase family protein	F	COG0402	1860505	1861998	+	No match
ATU_RS17560	ATU_RS17560	Atu3776	NC_003063.2	-1.37605	-0.460528	0.112123	hypothetical protein	NA	NA	858944	859264	+	-99:GATTC	1
ATU_RS14180	chrA	Atu3079	NC_003063.2	-1.3759	-0.460375	0.0384392	chromate efflux transporter	P	COG2059	85146	86363	-	26:GACTC	1
ATU_RS18270	ATU_RS18270	NA	NC_003063.2	-1.37565	-0.460109	0.1263	hypothetical protein	NA	NA	1022248	1022460	-	No match
ATU_RS21230	ATU_RS21230	Atu4528	NC_003063.2	-1.37555	-0.460004	0.0269367	antibiotic biosynthesis monooxygenase	C	COG1359	1676076	1676378	+	-151:GAATC	1
ATU_RS02855	ATU_RS02855	Atu0580	NC_003062.2	-1.37505	-0.459482	0.00740223	flagellar biosynthetic protein FliQ	N	COG1987	564158	564424	+	-72:GATTC	1
ATU_RS17020	ATU_RS17020	Atu3669	NC_003063.2	-1.37458	-0.458986	0.00644762	siderophore biosynthesis protein	V	COG0534	716694	718055	-	No match
ATU_RS07455	ATU_RS07455	Atu1510	NC_003062.2	-1.37456	-0.458971	0.0706722	type II toxin-antitoxin system RelE/ParE family toxin	X	COG3668	1500923	1501213	-	84:GACTC	1
ATU_RS12960	ATU_RS12960	Atu2662	NC_003062.2	-1.37416	-0.458554	0.0202949	GNAT family N-acetyltransferase	NA	NA	2644520	2645026	-	6:GATTC,134:GACTC	2
ATU_RS13485	ATU_RS13485	NA	NC_003062.2	-1.37237	-0.456669	0.0120428	(2Fe-2S)-binding protein	NA	NA	2776224	2776535	+	-108:GAGTC	1
ATU_RS00645	ATU_RS00645	Atu0134	NC_003062.2	-1.3723	-0.4566	0.0128238	TIGR02281 family clan AA aspartic protease	R	COG3577	137938	138459	-	No match
ATU_RS17540	ATU_RS17540	Atu3772	NC_003063.2	-1.37207	-0.456358	0.00557058	SPFH/Band 7/PHB domain protein	O	COG0330	855841	856890	+	No match
ATU_RS21130	ATU_RS21130	Atu4505	NC_003063.2	-1.37185	-0.456122	0.0380334	LacI family DNA-binding transcriptional regulator	K	COG1609	1651537	1652559	+	No match
ATU_RS17350	ATU_RS17350	Atu8192	NC_003063.2	-1.3718	-0.456073	0.0138481	DUF4164 domain-containing protein	NA	NA	814477	814749	-	30:GAATC	1
ATU_RS15975	ATU_RS15975	Atu3451	NC_003063.2	-1.37096	-0.455183	0.1845	LLM class flavin-dependent oxidoreductase	H	COG2141	499522	500550	-	164:GATTC	1
ATU_RS00065	ATU_RS00065	Atu0013	NC_003062.2	-1.37058	-0.454785	0.0121229	nitroreductase family protein	C	COG0778	10604	11206	-	No match
ATU_RS02560	cheY2	Atu0520	NC_003062.2	-1.37057	-0.454778	0.0414758	chemotaxis response regulator CheY2	K	COG4753	510661	511050	+	No match
ATU_RS02515	ATU_RS02515	Atu0511	NC_003062.2	-1.37042	-0.454623	0.0104786	Na+/H+ antiporter subunit C	P	COG1006	499889	500224	-	No match
ATU_RS19480	ATU_RS19480	Atu4168	NC_003063.2	-1.37032	-0.454511	0.126619	DUF883 family protein	J	COG4575	1286219	1286560	-	No match
ATU_RS08550	ATU_RS08550	Atu8091	NC_003062.2	-1.36944	-0.453587	0.0304258	DUF1697 domain-containing protein	S	COG3797	1734692	1735216	-	No match
ATU_RS00575	ATU_RS00575	Atu0120	NC_003062.2	-1.36927	-0.453409	0.071877	DUF924 family protein	S	COG3803	124361	124912	+	No match
ATU_RS23995	ATU_RS23995	Atu5008	NC_003064.2	-1.3692	-0.45333	0.0565031	DUF72 domain-containing protein	R	COG1801	10667	11563	-	No match
ATU_RS23830	virB9	Atu6175	NC_003065.3	-1.36918	-0.453309	0.0369517	P-type conjugative transfer protein VirB9	U	COG3504	190241	191122	+	No match
ATU_RS23450	ligD	Atu6090	NC_003065.3	-1.36888	-0.452991	0.0493704	non-homologous end-joining DNA ligase	L	COG1793	107937	108998	-	125:GATTC,137:GAATC,190:GACTC	3
ATU_RS21795	betC	Atu4648	NC_003063.2	-1.36788	-0.451942	0.0241066	choline-sulfatase	P	COG3119	1801297	1802808	+	-143:GATTC	1
ATU_RS11385	ATU_RS11385	Atu2332	NC_003062.2	-1.36784	-0.451902	0.0106575	response regulator	T;T;T	COG0642;COG0784;COG0784	2306488	2310183	-	8:GAATC	1
ATU_RS18075	ATU_RS18075	Atu3882	NC_003063.2	-1.36743	-0.451467	0.0216687	tRNA-Val	NA	NA	977960	978034	-	170:GAATC	1
ATU_RS11955	ATU_RS11955	Atu2453	NC_003062.2	-1.36672	-0.450718	0.0589607	VOC family protein	Q;Q	COG0346;COG2514	2424158	2425102	-	No match
ATU_RS22745	ATU_RS22745	Atu4843	NC_003063.2	-1.36646	-0.450441	0.00470066	sugar ABC transporter ATP-binding protein	G	COG1129	2022797	2024296	+	No match
ATU_RS14980	ATU_RS14980	Atu3244	NC_003063.2	-1.36464	-0.448518	0.00881828	EAL domain-containing protein	T	COG5001	261692	264010	+	No match
ATU_RS07505	znuC	Atu1520	NC_003062.2	-1.36448	-0.448347	0.166358	zinc ABC transporter ATP-binding protein ZnuC	P	COG1121	1509837	1510736	-	No match
ATU_RS17385	ATU_RS17385	NA	NC_003063.2	-1.36425	-0.448103	0.16116	DUF1192 domain-containing protein	NA	NA	824433	824624	+	No match
ATU_RS21520	ATU_RS21520	Atu4588	NC_003063.2	-1.36415	-0.448006	0.0118839	bile acid sodium symporter family protein	R	COG0385	1735607	1736557	+	-126:GACTC	1
ATU_RS00985	ATU_RS00985	Atu0206	NC_003062.2	-1.36312	-0.44691	0.157016	antibiotic biosynthesis monooxygenase	C	COG1359	211280	211570	+	No match
ATU_RS20865	ATU_RS20865	Atu4449	NC_003063.2	-1.36281	-0.446583	0.0436422	carbohydrate ABC transporter permease	G	COG0395	1594704	1595528	+	No match
ATU_RS26160	ATU_RS26160	Atu5478	NC_003064.2	-1.36266	-0.446422	0.00618749	mandelate racemase/muconate lactonizing enzyme family protein	M	COG4948	470044	471141	-	No match
ATU_RS25925	ATU_RS25925	Atu5427	NC_003064.2	-1.36209	-0.445826	0.0376024	peroxidase-related enzyme	P	COG2128	421482	422060	+	-199:GATTC	1
ATU_RS03865	ATU_RS03865	Atu0783	NC_003062.2	-1.36207	-0.445799	0.164708	putative zinc-binding metallopeptidase	S	COG4307	778321	779415	+	No match
ATU_RS02935	ATU_RS02935	Atu8133	NC_003062.2	-1.36177	-0.445484	0.0279409	hypothetical protein	NA	NA	581233	581589	+	-9:GAATC	1
ATU_RS24600	ATU_RS24600	Atu5138	NC_003064.2	-1.36158	-0.445281	0.291754	iron-containing alcohol dehydrogenase	C	COG1454	144710	145870	+	No match
ATU_RS11575	ATU_RS11575	Atu2375	NC_003062.2	-1.36137	-0.445055	0.015483	WecB/TagA/CpsF family glycosyltransferase	M	COG1922	2348039	2348839	-	No match
ATU_RS08785	pcs	Atu1793	NC_003062.2	-1.36127	-0.444953	0.017575	phosphatidylcholine synthase	I	COG1183	1780180	1780905	-	No match
ATU_RS19905	ATU_RS19905	Atu4256	NC_003063.2	-1.36076	-0.444413	0.0108945	ABC transporter ATP-binding protein	Q	COG4172	1381036	1382643	-	No match
ATU_RS17535	ATU_RS17535	Atu3771	NC_003063.2	-1.3604	-0.44403	0.022565	ferrochelatase	H	COG0276	854749	855783	+	No match
ATU_RS10730	ATU_RS10730	Atu2197	NC_003062.2	-1.36026	-0.443882	0.0152072	EAL domain-containing protein	T	COG2200	2171033	2171959	+	No match
ATU_RS03945	ATU_RS03945	Atu0801	NC_003062.2	-1.36017	-0.443786	0.0102338	chromosome segregation protein SMC	D	COG1196	796372	799839	+	No match
ATU_RS17640	kdpF	NA	NC_003063.2	-1.35996	-0.443566	0.266091	K(+)-transporting ATPase subunit F	NA	NA	882845	882934	-	103:GACTC	1
ATU_RS17080	ATU_RS17080	Atu3682	NC_003063.2	-1.35991	-0.443507	0.00667085	non-ribosomal peptide synthetase	I;C;Q	COG0236;COG0778;COG1020	742507	749706	+	No match
ATU_RS15240	ATU_RS15240	Atu3298	NC_003063.2	-1.35976	-0.443357	0.139046	dicarboxylate/amino acid cation symporter	C	COG1301	325132	326478	+	-85:GACTC	1
ATU_RS21645	rfbB	Atu4617	NC_003063.2	-1.3597	-0.443284	0.00740223	dTDP-glucose 4_2C6-dehydratase	M	COG1088	1764068	1765123	-	No match
ATU_RS19995	accC	Atu4273	NC_003063.2	-1.35917	-0.44273	0.101604	acetyl-CoA carboxylase biotin carboxylase subunit	I	COG0439	1398378	1399769	+	No match
ATU_RS23825	ATU_RS23825	Atu6174	NC_003065.3	-1.35912	-0.442671	0.0390545	type IV secretion system protein VirB8	U	COG3736	189531	190244	+	No match
ATU_RS06205	ATU_RS06205	Atu1257	NC_003062.2	-1.35883	-0.442361	0.0343013	GGDEF domain-containing protein	T	COG2199	1244567	1245814	-	No match
ATU_RS10455	ATU_RS10455	Atu2141	NC_003062.2	-1.35868	-0.442207	0.0289553	helix-turn-helix transcriptional regulator	K	COG1396	2105887	2106309	-	No match
ATU_RS08560	ATU_RS08560	Atu1748	NC_003062.2	-1.35829	-0.441786	0.00932965	iron-sulfur cluster assembly scaffold protein	O	COG0822	1735576	1736022	-	No match
ATU_RS02590	ATU_RS02590	Atu0526	NC_003062.2	-1.35781	-0.441282	0.0320045	Cache 3/Cache 2 fusion domain-containing protein	T	COG0840	515805	517652	+	No match
ATU_RS02185	ATU_RS02185	Atu0447	NC_003062.2	-1.35777	-0.441241	0.208715	hypothetical protein	NA	NA	442465	443106	+	No match
ATU_RS12455	ATU_RS12455	Atu2558	NC_003062.2	-1.35681	-0.440222	0.0265574	Lrp/AsnC ligand binding domain-containing protein	K	COG1522	2530960	2531196	-	No match
ATU_RS03190	ATU_RS03190	Atu0650	NC_003062.2	-1.35676	-0.440168	0.0101634	MipA/OmpV family protein	M	COG3713	642860	643660	+	No match
ATU_RS20895	ATU_RS20895	Atu4456	NC_003063.2	-1.35625	-0.439627	0.0943186	sulfate transporter family protein	E	COG2981	1601741	1602478	+	No match
ATU_RS25950	ATU_RS25950	Atu5433	NC_003064.2	-1.35607	-0.439437	0.00883621	LacI family DNA-binding transcriptional regulator	G	COG1879	426065	427075	-	27:GAATC	1
ATU_RS17140	pbpC	Atu3694	NC_003063.2	-1.35607	-0.439432	0.0172275	penicillin-binding protein 1C	M	COG4953	769161	771239	-	No match
ATU_RS21710	ATU_RS21710	Atu4630	NC_003063.2	-1.35548	-0.438804	0.111759	hypothetical protein	NA	NA	1780356	1780643	+	No match
ATU_RS26470	ATU_RS26470	Atu5541	NC_003064.2	-1.35475	-0.438022	0.102357	FUSC family protein	S	COG1289	535269	537284	-	No match
ATU_RS18905	ATU_RS18905	Atu4047	NC_003063.2	-1.3546	-0.437866	0.0121018	PAS domain-containing protein	T;T;T	COG0642;COG0784;COG2202	1160701	1163676	+	No match
ATU_RS06945	ATU_RS06945	Atu1407	NC_003062.2	-1.35447	-0.437724	0.105358	SDR family oxidoreductase	I	COG1028	1401791	1402561	+	-178:GAGTC	1
ATU_RS03450	ATU_RS03450	Atu0700	NC_003062.2	-1.354	-0.437232	0.0155478	response regulator	T	COG0784	699367	700986	+	-94:GATTC	1
ATU_RS24140	ATU_RS24140	Atu5041	NC_003064.2	-1.35389	-0.437107	0.0269523	ParB N-terminal domain-containing protein	D	COG1475	41394	42281	-	39:GAATC	1
ATU_RS18315	ATU_RS18315	Atu3930	NC_003063.2	-1.35385	-0.437063	0.125434	alpha/beta hydrolase	H	COG0596	1032456	1033466	-	No match
ATU_RS19645	ATU_RS19645	Atu4203	NC_003063.2	-1.35383	-0.437041	0.218307	YbhB/YbcL family Raf kinase inhibitor-like protein	R	COG1881	1325168	1325878	-	No match
ATU_RS19120	cydX	Atu8036	NC_003063.2	-1.35322	-0.436395	0.0182351	cytochrome bd-I oxidase subunit CydX	S	COG4890	1214271	1214393	+	No match
ATU_RS17520	ATU_RS17520	Atu3768	NC_003063.2	-1.35315	-0.436321	0.0298652	homospermidine synthase	Q	COG5310	850303	851748	+	No match
ATU_RS19455	ATU_RS19455	Atu4163	NC_003063.2	-1.35309	-0.436255	0.0453537	sensor histidine kinase	T	COG3920	1280740	1281729	+	No match
ATU_RS04460	ATU_RS04460	Atu0905	NC_003062.2	-1.35279	-0.435939	0.0253421	TraR/DksA family transcriptional regulator	K	COG1734	896410	896730	+	No match
ATU_RS09815	ATU_RS09815	Atu2010	NC_003062.2	-1.35252	-0.435653	0.00746555	GGDEF domain-containing protein	T	COG2199	1970408	1972147	+	-191:GATTC	1
ATU_RS01860	ATU_RS01860	Atu0387	NC_003062.2	-1.35231	-0.435424	0.0582242	methyl-accepting chemotaxis protein	T;T	COG0840;COG2770	378771	380819	+	No match
ATU_RS19620	ATU_RS19620	Atu4198	NC_003063.2	-1.35151	-0.434574	0.0379565	LacI family transcriptional regulator	K	COG1609	1321939	1322208	-	62:GACTC	1
ATU_RS16960	ATU_RS16960	Atu3656	NC_003063.2	-1.35119	-0.434228	0.0604038	GNAT family N-acetyltransferase	NA	NA	706326	706712	+	No match
ATU_RS10565	ATU_RS10565	Atu2164	NC_003062.2	-1.35079	-0.433803	0.0172213	secondary thiamine-phosphate synthase enzyme YjbQ	H	COG0432	2130132	2130554	-	No match
ATU_RS06040	ATU_RS06040	NA	NC_003062.2	-1.35027	-0.433246	0.216901	hypothetical protein	NA	NA	1215343	1215582	-	No match
ATU_RS07070	lpdA	Atu1434	NC_003062.2	-1.35003	-0.43299	0.0179481	dihydrolipoyl dehydrogenase	C	COG1249	1428507	1429952	+	No match
ATU_RS01285	ATU_RS01285	Atu0268	NC_003062.2	-1.34989	-0.432838	0.0104904	hypothetical protein	NA	NA	264609	264851	-	161:GAATC	1
ATU_RS24630	ATU_RS24630	Atu5145	NC_003064.2	-1.34976	-0.432703	0.0269719	GNAT family N-acetyltransferase	J	COG0456	151070	151498	-	No match
ATU_RS00775	exbD	Atu0162	NC_003062.2	-1.34954	-0.432471	0.0140839	TonB system transport protein ExbD	U	COG0848	167771	168274	+	No match
ATU_RS01335	ATU_RS01335	Atu0279	NC_003062.2	-1.34931	-0.432218	0.0723418	TetR/AcrR family transcriptional regulator	K	COG1309	273790	274368	+	No match
ATU_RS21540	ATU_RS21540	Atu4593	NC_003063.2	-1.34868	-0.431551	0.0181971	fumarylacetoacetate hydrolase family protein	Q	COG0179	1739625	1740473	-	No match
ATU_RS00790	ATU_RS00790	Atu0165	NC_003062.2	-1.3478	-0.430609	0.0353207	transcriptional regulator	K	COG2771	170547	170792	-	No match
ATU_RS21010	ATU_RS21010	Atu4480	NC_003063.2	-1.34773	-0.430531	0.128178	pyridoxamine 5'-phosphate oxidase family protein	R	COG3576	1625108	1625755	+	No match
ATU_RS07540	ccoS	Atu1527	NC_003062.2	-1.34769	-0.430488	0.0180827	cbb3-type cytochrome oxidase assembly protein CcoS	O	COG3197	1519193	1519354	-	No match
ATU_RS16395	ATU_RS16395	Atu3539	NC_003063.2	-1.34768	-0.430482	0.00911068	HNH endonuclease	V	COG1403	588115	588672	-	16:GATTC,185:GATTC	2
ATU_RS13465	ATU_RS13465	Atu2767	NC_003062.2	-1.34752	-0.430306	0.0246044	MFS transporter	R	COG2270	2771626	2773002	+	-98:GAATC	1
ATU_RS10685	ATU_RS10685	Atu2186	NC_003062.2	-1.34687	-0.429607	0.00553019	LysR family transcriptional regulator	K	COG0583	2162160	2163056	+	-186:GATTC	1
ATU_RS13065	ATU_RS13065	Atu2683	NC_003062.2	-1.34655	-0.429267	0.0780984	DUF2794 domain-containing protein	NA	NA	2666534	2666926	-	12:GAATC	1
ATU_RS08830	ATU_RS08830	Atu1803	NC_003062.2	-1.34608	-0.428763	0.0135366	cold shock domain-containing protein	K	COG1278	1788458	1789036	+	-47:GAATC	1
ATU_RS14070	ATU_RS14070	Atu3056	NC_003063.2	-1.34572	-0.428383	0.0377393	glycosyltransferase	N	COG1215	54845	56809	-	No match
ATU_RS02570	ATU_RS02570	Atu0522	NC_003062.2	-1.34555	-0.428196	0.0214247	hypothetical protein	NA	NA	511607	511990	+	No match
ATU_RS02695	ATU_RS02695	Atu0547	NC_003062.2	-1.34519	-0.427814	0.0293276	flagellar basal body-associated FliL family protein	NA	NA	536514	537014	-	No match
ATU_RS04350	ATU_RS04350	Atu0884	NC_003062.2	-1.34509	-0.427699	0.0255401	CbtA family protein	P	COG5446	878210	878920	+	No match
ATU_RS00795	ATU_RS00795	Atu0167	NC_003062.2	-1.34354	-0.426044	0.0889051	AraC family transcriptional regulator	K	COG2207	171256	172296	-	No match
ATU_RS24145	ATU_RS24145	Atu5042	NC_003064.2	-1.34333	-0.425809	0.0270501	recombinase family protein	L	COG1961	42278	43771	-	No match
ATU_RS15960	ATU_RS15960	Atu3447	NC_003063.2	-1.34312	-0.425591	0.108027	NmrA family NAD(P)-binding protein	R	COG0702	495827	496720	-	No match
ATU_RS17275	ATU_RS17275	Atu3720	NC_003063.2	-1.34244	-0.424857	0.00747099	damage-inducible protein DinB	Q	COG2318	801446	802024	-	No match
ATU_RS17475	ATU_RS17475	Atu3759	NC_003063.2	-1.34223	-0.424634	0.0524282	DUF1244 domain-containing protein	S	COG3492	839454	839759	-	No match
ATU_RS16260	grxC	Atu3511	NC_003063.2	-1.34214	-0.424536	0.168975	glutaredoxin 3	O	COG0695	560687	560941	-	No match
ATU_RS08035	ATU_RS08035	Atu1636	NC_003062.2	-1.34147	-0.42381	0.225472	hypothetical protein	NA	NA	1623854	1624291	-	No match
ATU_RS15190	ATU_RS15190	Atu3288	NC_003063.2	-1.34117	-0.423494	0.0359161	hydroxyethylthiazole kinase	H	COG2145	314731	315471	+	No match
ATU_RS03860	ATU_RS03860	Atu0782	NC_003062.2	-1.34092	-0.423221	0.244812	CsbD family protein	S	COG3237	777970	778161	+	No match
ATU_RS22535	ATU_RS22535	Atu4800	NC_003063.2	-1.34078	-0.423075	0.223358	DUF4910 domain-containing protein	R	COG4310	1975402	1976745	-	No match
ATU_RS08870	ATU_RS08870	NA	NC_003062.2	-1.3401	-0.422343	0.0278416	hypothetical protein	NA	NA	1792542	1792760	-	No match
ATU_RS26185	ATU_RS26185	Atu5483	NC_003064.2	-1.33993	-0.422155	0.00627704	GntR family transcriptional regulator	K	COG1802	474924	475853	+	No match
ATU_RS19965	ATU_RS19965	Atu4268	NC_003063.2	-1.33948	-0.421671	0.310214	LysE family translocator	E	COG1280	1394014	1394643	+	No match
ATU_RS01130	ATU_RS01130	Atu0237	NC_003062.2	-1.33903	-0.421185	0.0499232	Rrf2 family transcriptional regulator	K	COG1959	237190	237648	-	No match
ATU_RS06770	ATU_RS06770	Atu1372	NC_003062.2	-1.33893	-0.42108	0.0306149	RidA family protein	V	COG0251	1366382	1366852	-	33:GAATC,96:GAGTC	2
ATU_RS23560	ATU_RS23560	Atu6115	NC_003065.3	-1.33892	-0.421073	0.00939449	hypothetical protein	NA	NA	135219	136625	-	No match
ATU_RS17025	ATU_RS17025	Atu3670	NC_003063.2	-1.33864	-0.420764	0.0181054	non-ribosomal peptide synthetase	Q	COG1020	718087	721473	-	No match
ATU_RS25885	ATU_RS25885	Atu5419	NC_003064.2	-1.33848	-0.4206	0.173578	LysR family transcriptional regulator	K	COG0583	413745	414725	+	No match
ATU_RS11245	sbmA	Atu2304	NC_003062.2	-1.33841	-0.420518	0.0271557	peptide antibiotic transporter SbmA	V	COG1133	2279128	2280396	-	No match
ATU_RS23870	ATU_RS23870	Atu6183	NC_003065.3	-1.33805	-0.42013	0.0172954	protein virD3	NA	NA	197861	199882	+	-161:GATTC	1
ATU_RS13770	ATU_RS13770	Atu2828	NC_003062.2	-1.3379	-0.419974	0.0172954	ParB/RepB/Spo0J family partition protein	D	COG1475	2832629	2833510	-	No match
ATU_RS21210	ATU_RS21210	Atu4523	NC_003063.2	-1.33789	-0.419955	0.0851468	ABC transporter permease	E	COG1173	1670219	1671067	-	No match
ATU_RS18415	ATU_RS18415	Atu3951	NC_003063.2	-1.33758	-0.41963	0.0189114	LysR family transcriptional regulator	K	COG0583	1054176	1055090	-	No match
ATU_RS20860	ATU_RS20860	Atu4448	NC_003063.2	-1.33698	-0.418979	0.0968035	sugar ABC transporter permease	G	COG1175	1593819	1594691	+	No match
ATU_RS12880	ATU_RS12880	Atu2646	NC_003062.2	-1.33682	-0.4188	0.0337168	hypothetical protein	NA	NA	2631675	2632043	+	-167:GATTC	1
ATU_RS25910	ATU_RS25910	Atu5424	NC_003064.2	-1.33669	-0.418664	0.0263084	NAD(P)/FAD-dependent oxidoreductase	P	COG2072	418884	420362	+	No match
ATU_RS13665	ATU_RS13665	Atu2806	NC_003062.2	-1.33573	-0.417626	0.0682013	DUF1636 family protein	S	COG5469	2809425	2809850	-	No match
ATU_RS00525	ATU_RS00525	Atu8081	NC_003062.2	-1.33556	-0.417441	0.0803737	hypothetical protein	NA	NA	112724	113134	-	No match
ATU_RS12760	atpD	Atu2622	NC_003062.2	-1.33547	-0.41735	0.016293	F0F1 ATP synthase subunit beta	C	COG0055	2604717	2606171	-	No match
ATU_RS02250	ATU_RS02250	Atu8127	NC_003062.2	-1.33532	-0.417184	0.0904535	hypothetical protein	NA	NA	450196	452382	+	No match
ATU_RS24905	ATU_RS24905	Atu5207	NC_003064.2	-1.33496	-0.416799	0.0762348	nitroreductase family protein	R	COG3560	205621	206214	+	No match
ATU_RS20275	ATU_RS20275	Atu4330	NC_003063.2	-1.33468	-0.416496	0.0571182	protein kinase	T	COG0515	1458366	1459271	-	No match
ATU_RS23335	ATU_RS23335	Atu6067	NC_003065.3	-1.33433	-0.416115	0.132129	peroxidase-related enzyme	P	COG2128	79549	80118	-	92:GAATC	1
ATU_RS23890	virE3	Atu6188	NC_003065.3	-1.33369	-0.415422	0.062382	VirE locus virulence protein VirE3	NA	NA	205684	205935	+	-79:GATTC,-52:GAGTC	2
ATU_RS07345	arsB	Atu1491	NC_003062.2	-1.33326	-0.414958	0.0185645	ACR3 family arsenite efflux transporter	P	COG0798	1480029	1481087	-	No match
ATU_RS22490	ATU_RS22490	Atu8097	NC_003063.2	-1.33305	-0.414736	0.107426	glycoside hydrolase family 28 protein	G	COG5434	1964169	1966475	+	No match
ATU_RS24580	ATU_RS24580	NA	NC_003064.2	-1.33291	-0.414581	0.0596476	ABC transporter permease	NA	NA	138370	140777	+	No match
ATU_RS23850	ATU_RS23850	Atu6179	NC_003065.3	-1.3316	-0.413163	0.121431	conjugal transfer protein VirC2	NA	NA	194449	195057	-	60:GATTC,68:GATTC	2
ATU_RS13445	ATU_RS13445	Atu2763	NC_003062.2	-1.3315	-0.413051	0.0248374	response regulator transcription factor	K	COG0745	2764213	2764896	-	4:GATTC	1
ATU_RS03645	ATU_RS03645	Atu0741	NC_003062.2	-1.33117	-0.412699	0.15218	ACT domain-containing protein	T	COG3603	740265	740648	+	No match
ATU_RS20730	ATU_RS20730	Atu4422	NC_003063.2	-1.33065	-0.412126	0.344362	ABC transporter permease	E	COG1176	1564129	1564956	+	No match
ATU_RS12055	ATU_RS12055	Atu2474	NC_003062.2	-1.32999	-0.411413	0.0671903	ABC transporter permease	P	COG4606	2442599	2443564	+	No match
ATU_RS02805	ATU_RS02805	Atu0570	NC_003062.2	-1.32998	-0.411405	0.015882	chemotaxis protein	NA	NA	554738	556018	+	No match
ATU_RS24585	ATU_RS24585	Atu5134	NC_003064.2	-1.3298	-0.411207	0.0276153	iron ABC transporter permease	R	COG5621	140767	141834	+	No match
ATU_RS00130	ATU_RS00130	Atu0026	NC_003062.2	-1.32979	-0.411199	0.019766	bifunctional tRNA (adenosine(37)-N6)-threonylcarbamoyltransferase complex ATPase subunit type 1 TsaE/phosphotransferase	J;R	COG0802;COG3178	27520	29031	-	No match
ATU_RS01300	ATU_RS01300	Atu0271	NC_003062.2	-1.32843	-0.409723	0.0514089	FadR family transcriptional regulator	K	COG2186	267893	268600	-	No match
ATU_RS19915	oppB	Atu4258	NC_003063.2	-1.32753	-0.408741	0.0237226	oligopeptide ABC transporter permease OppB	E	COG0601	1383768	1384691	-	No match
ATU_RS20725	ATU_RS20725	Atu4421	NC_003063.2	-1.32743	-0.408632	0.414036	ABC transporter substrate-binding protein	E	COG0687	1562940	1563962	+	No match
ATU_RS20525	ATU_RS20525	Atu4380	NC_003063.2	-1.32735	-0.408546	0.0161317	Crp/Fnr family transcriptional regulator	T	COG0664	1517414	1518115	-	120:GAATC	1
ATU_RS24560	ATU_RS24560	Atu5127	NC_003064.2	-1.32703	-0.408204	0.0204983	ABC transporter permease	E	COG1176	134369	135271	+	No match
ATU_RS19325	ATU_RS19325	Atu4134	NC_003063.2	-1.32534	-0.406368	0.202644	hypothetical protein	NA	NA	1253356	1253697	+	No match
ATU_RS22485	ATU_RS22485	Atu4790	NC_003063.2	-1.32487	-0.405854	0.211163	GDP-L-fucose synthase	M	COG0451	1963009	1964004	+	-83:GAGTC	1
ATU_RS11460	gguA	Atu2347	NC_003062.2	-1.32464	-0.405605	0.00838846	sugar ABC transporter ATP-binding protein GguA	G	COG1129	2324026	2325564	-	No match
ATU_RS03965	ATU_RS03965	NA	NC_003062.2	-1.32436	-0.405301	0.123821	MliC family protein	NA	NA	804614	804946	-	No match
ATU_RS24075	ATU_RS24075	NA	NC_003064.2	-1.32428	-0.405205	0.182582	helix-turn-helix domain-containing protein	NA	NA	28072	28239	-	137:GACTC,188:GATTC	2
ATU_RS11330	ATU_RS11330	Atu2321	NC_003062.2	-1.32401	-0.404916	0.0768921	D-alanyl-D-alanine carboxypeptidase	M	COG1686	2298481	2299752	+	No match
ATU_RS02990	aceA	Atu0607	NC_003062.2	-1.32387	-0.404762	0.0225786	isocitrate lyase	C	COG2224	593283	594572	-	No match
ATU_RS00070	ATU_RS00070	Atu0014	NC_003062.2	-1.32337	-0.404222	0.0183089	fumarylacetoacetate hydrolase family protein	Q	COG0179	11335	12177	+	No match
ATU_RS22970	ATU_RS22970	Atu4890	NC_003063.2	-1.32317	-0.404002	0.127629	IS3-like element IS426 family transposase	X	COG2801	2066597	2067807	-	No match
ATU_RS19160	ATU_RS19160	Atu4100	NC_003063.2	-1.32268	-0.403465	0.0725299	PAS domain-containing protein	NA	NA	1220083	1220457	+	No match
ATU_RS02810	ATU_RS02810	Atu0571	NC_003062.2	-1.32237	-0.40313	0.0151806	flagellar hook-length control protein FliK	NA	NA	556015	557364	+	No match
ATU_RS19355	ATU_RS19355	Atu4140	NC_003063.2	-1.32197	-0.402687	0.143866	TIGR02587 family membrane protein	S	COG4711	1259031	1259891	-	No match
ATU_RS08120	bluB	Atu1654	NC_003062.2	-1.32195	-0.402668	0.0667278	5_2C6-dimethylbenzimidazole synthase	C	COG0778	1639678	1640394	-	No match
ATU_RS00650	upp	Atu0135	NC_003062.2	-1.32134	-0.401998	0.028233	uracil phosphoribosyltransferase	F	COG0035	138594	139223	-	170:GAGTC	1
ATU_RS25985	ATU_RS25985	Atu5440	NC_003064.2	-1.32065	-0.401253	0.0278228	BrnA antitoxin family protein	V	COG3514	433391	433621	-	No match
ATU_RS19095	ATU_RS19095	Atu4088	NC_003063.2	-1.32054	-0.401126	0.158929	GbsR/MarR family transcriptional regulator	K	COG1510	1207368	1207946	+	-155:GATTC	1
ATU_RS20210	ATU_RS20210	Atu4316	NC_003063.2	-1.32046	-0.401038	0.198187	MFS transporter	NA	NA	1443591	1444820	-	No match
ATU_RS07600	ATU_RS07600	Atu1540	NC_003062.2	-1.32032	-0.400891	0.0439051	chromosome partitioning protein ParB	S	COG4318	1530476	1531093	+	No match
ATU_RS12510	thiC	Atu2569	NC_003062.2	-1.31953	-0.400023	0.0901493	phosphomethylpyrimidine synthase ThiC	H	COG0422	2539907	2541730	-	69:GACTC,169:GAATC	2
ATU_RS21515	ATU_RS21515	Atu4587	NC_003063.2	-1.31936	-0.399841	0.0505812	hypothetical protein	NA	NA	1734728	1735528	+	-74:GAGTC	1
ATU_RS13205	ATU_RS13205	Atu2712	NC_003062.2	-1.31923	-0.3997	0.0185661	ATP-binding cassette domain-containing protein	H	COG3840	2696821	2697537	-	No match
ATU_RS02725	fliE	Atu0553	NC_003062.2	-1.31886	-0.399287	0.0462397	flagellar hook-basal body complex protein FliE	N	COG1677	540724	541062	-	No match
ATU_RS21180	ATU_RS21180	Atu4517	NC_003063.2	-1.31789	-0.398232	0.034744	branched-chain amino acid ABC transporter permease	E	COG4177	1663602	1664609	-	No match
ATU_RS13735	ATU_RS13735	Atu2821	NC_003062.2	-1.31771	-0.398032	0.0873707	FadR family transcriptional regulator	K	COG2186	2823977	2824669	+	No match
ATU_RS26125	ATU_RS26125	Atu5471	NC_003064.2	-1.31748	-0.397785	0.157016	hypothetical protein	NA	NA	463508	463744	+	-152:GAATC	1
ATU_RS02140	ATU_RS02140	NA	NC_003062.2	-1.31718	-0.397455	0.289001	hypothetical protein	NA	NA	437346	437492	-	No match
ATU_RS09950	ATU_RS09950	Atu2038	NC_003062.2	-1.3169	-0.397147	0.0278228	ATP-binding protein	L	COG0433	1996183	1998189	+	No match
ATU_RS18990	ATU_RS18990	Atu4064	NC_003063.2	-1.3157	-0.395833	0.0905657	30S ribosomal protein S21	J	COG0828	1181584	1181811	-	No match
ATU_RS11555	ATU_RS11555	Atu2371	NC_003062.2	-1.31562	-0.395743	0.0244066	endo-1_2C4-beta-xylanase	G	COG3693	2344447	2345514	-	No match
ATU_RS24760	ATU_RS24760	Atu5175	NC_003064.2	-1.31555	-0.395669	0.014647	response regulator transcription factor	K	COG0745	171553	172227	+	No match
ATU_RS02495	ATU_RS02495	Atu0507	NC_003062.2	-1.3147	-0.394737	0.00896645	cation proton antiporter	P	COG1320	497142	497486	-	No match
ATU_RS19175	ATU_RS19175	Atu8037	NC_003063.2	-1.31406	-0.394034	0.0759204	TIGR02300 family protein	S	COG4530	1221338	1221727	-	No match
ATU_RS10095	ATU_RS10095	Atu2067	NC_003062.2	-1.31363	-0.393555	0.146427	DUF2164 domain-containing protein	S	COG5460	2029228	2029464	-	No match
ATU_RS15325	ATU_RS15325	Atu3317	NC_003063.2	-1.31322	-0.393108	0.0901678	hypothetical protein	NA	NA	348935	349285	+	No match
ATU_RS20395	ATU_RS20395	Atu4354	NC_003063.2	-1.31314	-0.393023	0.0100145	metallophosphoesterase	T	COG1409	1489103	1490773	+	No match
ATU_RS13825	ATU_RS13825	Atu3006	NC_003063.2	-1.31292	-0.392783	0.169446	O-antigen ligase family protein	NA	NA	3393	4601	-	No match
ATU_RS12425	ATU_RS12425	Atu2551	NC_003062.2	-1.31269	-0.39253	0.00719406	multidrug efflux RND transporter permease subunit	V	COG0841	2522280	2525369	+	No match
ATU_RS07360	ATU_RS07360	Atu1493	NC_003062.2	-1.31249	-0.392304	0.0387441	chloride channel protein	P	COG0038	1481706	1483457	-	No match
ATU_RS08970	ATU_RS08970	Atu1832	NC_003062.2	-1.31218	-0.391965	0.0696766	M23 family metallopeptidase	M	COG0739	1814546	1815844	+	No match
ATU_RS22505	ATU_RS22505	Atu4794	NC_003063.2	-1.31206	-0.391838	0.02991	polysaccharide biosynthesis tyrosine autokinase	D;M	COG0489;COG3206	1968800	1970962	-	No match
ATU_RS01105	ATU_RS01105	Atu0232	NC_003062.2	-1.31194	-0.391697	0.0324254	YegP family protein	S	COG3422	232853	233041	+	-103:GATTC	1
ATU_RS22720	ATU_RS22720	Atu4837	NC_003063.2	-1.3117	-0.391439	0.0330724	hypothetical protein	NA	NA	2018054	2018611	+	No match
ATU_RS01295	ATU_RS01295	Atu0270	NC_003062.2	-1.31148	-0.3912	0.0225574	mandelate racemase/muconate lactonizing enzyme family protein	M	COG4948	266640	267842	-	No match
ATU_RS17075	ATU_RS17075	Atu3681	NC_003063.2	-1.31131	-0.391012	0.0220227	type I polyketide synthase	Q	COG3321	738077	742510	+	No match
ATU_RS23915	ATU_RS23915	NA	NC_003065.3	-1.31129	-0.390991	0.0383701	transposase	NA	NA	210418	210806	+	No match
ATU_RS14915	ATU_RS14915	Atu8184	NC_003063.2	-1.3111	-0.390778	0.0186874	DUF1304 domain-containing protein	S	COG3759	248019	248372	+	-151:GAGTC,-102:GATTC	2
ATU_RS17255	tolQ	Atu3717	NC_003063.2	-1.311	-0.39067	0.0258976	protein TolQ	U	COG0811	799373	800092	-	16:GAATC,45:GATTC	2
ATU_RS21590	ATU_RS21590	Atu4604	NC_003063.2	-1.31088	-0.390536	0.0400727	IS3-like element ISAtu5 family transposase	X	COG2801	1749572	1750761	-	23:GACTC	1
ATU_RS07055	ATU_RS07055	Atu1431	NC_003062.2	-1.31052	-0.390143	0.0401267	hypothetical protein	NA	NA	1426144	1426428	+	No match
ATU_RS03615	ATU_RS03615	Atu0734	NC_003062.2	-1.31052	-0.390142	0.0253369	hypothetical protein	NA	NA	733800	734114	+	No match
ATU_RS02070	apaG	Atu0431	NC_003062.2	-1.3104	-0.390004	0.0156189	Co2+/Mg2+ efflux protein ApaG	P	COG2967	427501	427893	-	No match
ATU_RS24665	ATU_RS24665	Atu5155	NC_003064.2	-1.31039	-0.389994	0.0875171	winged helix-turn-helix transcriptional regulator	K	COG1846	156102	156536	+	No match
ATU_RS23765	ATU_RS23765	Atu6160	NC_003065.3	-1.31025	-0.389844	0.545955	transposase	X	COG2963	176062	176235	+	No match
ATU_RS14075	ATU_RS14075	Atu3057	NC_003063.2	-1.30951	-0.389032	0.0782801	HlyD family secretion protein	D	COG1196	56941	58398	-	No match
ATU_RS02950	pgl	Atu0599	NC_003062.2	-1.30932	-0.388822	0.0576975	6-phosphogluconolactonase	G	COG0363	585140	585838	-	No match
ATU_RS11145	ATU_RS11145	Atu2284	NC_003062.2	-1.30863	-0.388059	0.0819067	DUF2333 family protein	S	COG5345	2255792	2256949	+	No match
ATU_RS23855	ATU_RS23855	Atu6180	NC_003065.3	-1.3084	-0.387803	0.0501806	conjugal transfer ATPase VirC1	D	COG1192	195060	195755	-	196:GATTC	1
ATU_RS14665	ATU_RS14665	Atu3178	NC_003063.2	-1.30799	-0.387355	0.0208855	metal ABC transporter substrate-binding protein	P	COG0803	188009	189022	-	No match
ATU_RS01125	ATU_RS01125	Atu0236	NC_003062.2	-1.30798	-0.387339	0.303795	hypothetical protein	NA	NA	236801	237118	+	No match
ATU_RS15380	ATU_RS15380	Atu3328	NC_003063.2	-1.30753	-0.386846	0.163109	cupin domain-containing protein	G;K	COG0662;COG1396	362396	362944	-	No match
ATU_RS02580	ATU_RS02580	Atu0524	NC_003062.2	-1.30717	-0.386442	0.0225592	helix-turn-helix transcriptional regulator	K	COG2771	514170	514901	+	-105:GATTC,-51:GATTC	2
ATU_RS03065	adhP	Atu0626	NC_003062.2	-1.30693	-0.386185	0.0202816	alcohol dehydrogenase AdhP	G	COG1064	614537	615565	+	No match
ATU_RS01640	ATU_RS01640	Atu0342	NC_003062.2	-1.30682	-0.386062	0.0414811	signal peptidase II	M	COG0597	332938	333426	+	No match
ATU_RS18960	ATU_RS18960	Atu4058	NC_003063.2	-1.30679	-0.386026	0.0266896	glycosyltransferase family 2 protein	M	COG0463	1176272	1177237	+	No match
ATU_RS18310	ATU_RS18310	Atu3929	NC_003063.2	-1.30669	-0.385919	0.0823427	HutD family protein	S	COG3758	1031845	1032384	-	No match
ATU_RS26055	ATU_RS26055	Atu5455	NC_003064.2	-1.30584	-0.384978	0.0408086	lysophospholipase	D	COG2755	447689	448336	-	No match
ATU_RS12770	atpA	Atu2624	NC_003062.2	-1.30527	-0.384344	0.0172275	F0F1 ATP synthase subunit alpha	C	COG0056	2607105	2608634	-	No match
ATU_RS23675	ATU_RS23675	Atu6138	NC_003065.3	-1.30516	-0.384231	0.162338	DeoR/GlpR transcriptional regulator	K	COG1349	157464	158240	+	No match
ATU_RS12890	ATU_RS12890	Atu2648	NC_003062.2	-1.30507	-0.384133	0.0496539	EVE domain-containing protein	R	COG2947	2632696	2633139	-	No match
ATU_RS21315	ATU_RS21315	Atu4545	NC_003063.2	-1.30438	-0.383369	0.108872	helix-turn-helix domain-containing protein	R;K	COG1917;COG2207	1690822	1691745	+	No match
ATU_RS10240	ATU_RS10240	Atu2097	NC_003062.2	-1.30424	-0.383214	0.0186848	phospho-N-acetylmuramoyl-pentapeptide-transferase	M	COG0472	2061155	2062255	-	No match
ATU_RS02145	ATU_RS02145	Atu8124	NC_003062.2	-1.30407	-0.383024	0.452912	tellurite resistance TerB family protein	P	COG3793	437495	437917	-	175:GATTC,196:GAATC	2
ATU_RS15800	ATU_RS15800	Atu3413	NC_003063.2	-1.30377	-0.38269	0.100613	Lrp/AsnC family transcriptional regulator	K	COG1522	460133	460609	-	No match
ATU_RS25905	ATU_RS25905	Atu5423	NC_003064.2	-1.30347	-0.382363	0.0103181	ABC transporter ATP-binding protein	E	COG3842	417753	418823	+	No match
ATU_RS22895	ATU_RS22895	Atu4874	NC_003063.2	-1.30347	-0.382353	0.0941907	hypothetical protein	NA	NA	2056543	2056959	+	-145:GAATC	1
ATU_RS03915	ATU_RS03915	Atu0794	NC_003062.2	-1.30342	-0.382298	0.0750758	DNA-methyltransferase CcrM	L	COG0863	790755	791900	+	No match
ATU_RS17095	ATU_RS17095	Atu3685	NC_003063.2	-1.30328	-0.382149	0.0192364	thioesterase	Q	COG3208	759096	759842	+	No match
ATU_RS08485	ATU_RS08485	Atu1734	NC_003062.2	-1.30273	-0.381537	0.286045	hypothetical protein	NA	NA	1721296	1721643	+	-131:GATTC	1
ATU_RS22655	ATU_RS22655	Atu4824	NC_003063.2	-1.30249	-0.381271	0.0974702	IclR family transcriptional regulator	K	COG1414	2004388	2005254	-	No match
ATU_RS22775	ATU_RS22775	Atu4849	NC_003063.2	-1.30207	-0.380806	0.0113085	aldehyde dehydrogenase family protein	I	COG1012	2029341	2031737	+	No match
ATU_RS17085	ATU_RS17085	Atu3683	NC_003063.2	-1.30195	-0.380676	0.0136202	non-ribosomal peptide synthetase	Q;R	COG1020;COG4908	749718	757409	+	No match
ATU_RS01655	mutS	Atu0345	NC_003062.2	-1.30182	-0.380534	0.0203572	DNA mismatch repair protein MutS	L	COG0249	336826	339540	+	No match
ATU_RS07340	arsC	Atu1490	NC_003062.2	-1.30119	-0.379827	0.037637	arsenate reductase (glutaredoxin)	P	COG1393	1479604	1480026	-	No match
ATU_RS25965	ATU_RS25965	Atu5436	NC_003064.2	-1.30029	-0.378835	0.0644398	sugar phosphate isomerase/epimerase	G	COG1082	429568	430470	+	No match
ATU_RS03245	ATU_RS03245	Atu0661	NC_003062.2	-1.30022	-0.378752	0.113741	glycosyltransferase family 1 protein	M	COG0438	655238	656584	-	No match
ATU_RS17485	ATU_RS17485	Atu3761	NC_003063.2	-1.30003	-0.378543	0.0213253	DUF1036 domain-containing protein	S	COG5480	840759	841241	+	-8:GAATC	1
ATU_RS17870	ATU_RS17870	Atu3836	NC_003063.2	-1.29966	-0.378132	0.0495308	hypothetical protein	NA	NA	932358	932936	-	25:GAGTC	1
ATU_RS16275	ATU_RS16275	Atu3514	NC_003063.2	-1.29892	-0.377316	0.0597274	Flp family type IVb pilin	W	COG3847	562835	563026	-	69:GAATC	1
ATU_RS22920	ATU_RS22920	Atu4879	NC_003063.2	-1.29834	-0.376664	0.0421115	hypothetical protein	NA	NA	2060559	2061023	-	No match
ATU_RS08345	tatC	Atu1704	NC_003062.2	-1.29827	-0.376589	0.0127075	twin-arginine translocase subunit TatC	U	COG0805	1689738	1690541	-	No match
ATU_RS07715	ATU_RS07715	Atu1565	NC_003062.2	-1.298	-0.376294	0.124906	serine acetyltransferase	E	COG1045	1552458	1553060	-	No match
ATU_RS05715	ATU_RS05715	Atu1157	NC_003062.2	-1.29705	-0.375236	0.0261382	hypothetical protein	NA	NA	1150420	1151610	-	98:GATTC	1
ATU_RS01455	ATU_RS01455	Atu0304	NC_003062.2	-1.29701	-0.37519	0.0176934	sugar O-acetyltransferase	R	COG0110	296456	297016	+	No match
ATU_RS03285	ATU_RS03285	Atu0669	NC_003062.2	-1.29659	-0.374726	0.0243877	L_2CD-transpeptidase	M	COG1376	665308	666084	-	7:GACTC,92:GAATC	2
ATU_RS08880	ATU_RS08880	Atu1814	NC_003062.2	-1.29581	-0.373854	0.0784316	alpha/beta fold hydrolase	H	COG0596	1793488	1794459	+	No match
ATU_RS15270	ATU_RS15270	Atu8186	NC_003063.2	-1.29556	-0.373575	0.0172213	cellulose synthase	NA	NA	332380	334728	-	No match
ATU_RS11945	ATU_RS11945	Atu2451	NC_003062.2	-1.29545	-0.373453	0.0424521	transglycosylase SLT domain-containing protein	R	COG4764	2422658	2423242	+	No match
ATU_RS03540	ATU_RS03540	Atu0718	NC_003062.2	-1.29518	-0.373155	0.0473052	pyridoxamine 5'-phosphate oxidase family protein	R	COG3576	718423	718884	+	No match
ATU_RS07005	ATU_RS07005	Atu1419	NC_003062.2	-1.29516	-0.373133	0.115413	GntR family transcriptional regulator	K	COG1802	1415598	1416332	+	No match
ATU_RS22130	ATU_RS22130	Atu4716	NC_003063.2	-1.29507	-0.37303	0.0278408	PAS domain S-box protein	K	COG2197	1878534	1880012	-	No match
ATU_RS20660	ATU_RS20660	Atu4407	NC_003063.2	-1.29368	-0.371486	0.191563	chaperone NapD	O	COG3062	1542070	1542357	+	No match
ATU_RS11135	ATU_RS11135	Atu2282	NC_003062.2	-1.29347	-0.371248	0.0197298	thymidine kinase	F	COG1435	2254406	2254987	+	-195:GATTC,-86:GAATC	2
ATU_RS05965	ATU_RS05965	Atu1207	NC_003062.2	-1.29257	-0.370241	0.0143866	GGDEF domain-containing protein	T	COG2199	1200490	1201755	+	-191:GATTC,-49:GAGTC	2
ATU_RS07000	ATU_RS07000	Atu1418	NC_003062.2	-1.29256	-0.37023	0.0595488	methylenetetrahydrofolate reductase	E	COG0685	1414370	1415290	-	No match
ATU_RS06935	ATU_RS06935	Atu1405	NC_003062.2	-1.29182	-0.369404	0.22129	GntR family transcriptional regulator	K	COG1802	1399662	1400417	-	No match
ATU_RS13760	htpX	Atu2826	NC_003062.2	-1.29158	-0.369142	0.081359	zinc metalloprotease HtpX	O	COG0501	2831273	2832238	-	No match
ATU_RS03135	ATU_RS03135	Atu0640	NC_003062.2	-1.29136	-0.368895	0.0493336	hypothetical protein	NA	NA	627263	627580	+	No match
ATU_RS12765	ATU_RS12765	Atu2623	NC_003062.2	-1.29107	-0.368564	0.0197178	F0F1 ATP synthase subunit gamma	C	COG0224	2606195	2607073	-	193:GAATC	1
ATU_RS18670	ATU_RS18670	Atu4000	NC_003063.2	-1.29059	-0.368027	0.0176887	adenosylmethionine--8-amino-7-oxononanoate transaminase	H	COG0161	1113865	1115157	+	No match
ATU_RS02775	fliG	Atu0563	NC_003062.2	-1.28933	-0.366625	0.0112609	flagellar motor switch protein FliG	N	COG1536	548213	549256	+	No match
ATU_RS12980	ATU_RS12980	Atu2666	NC_003062.2	-1.28932	-0.366612	0.142771	multidrug effflux MFS transporter	G	COG0477	2649984	2651180	+	No match
ATU_RS10210	ATU_RS10210	Atu2091	NC_003062.2	-1.28927	-0.36655	0.0515696	GGDEF domain-containing protein	T	COG2199	2054055	2054864	-	No match
ATU_RS20905	ATU_RS20905	Atu4458	NC_003063.2	-1.28837	-0.365548	0.0510906	DUF2244 domain-containing protein	S	COG5488	1603260	1603742	+	No match
ATU_RS19475	ATU_RS19475	Atu4167	NC_003063.2	-1.28802	-0.365151	0.268082	hypothetical protein	NA	NA	1285777	1286214	-	No match
ATU_RS21925	ATU_RS21925	Atu4675	NC_003063.2	-1.28775	-0.364847	0.0248075	dihydrodipicolinate synthase family protein	M	COG0329	1834525	1835490	+	No match
ATU_RS20330	tssC	Atu4341	NC_003063.2	-1.28768	-0.364772	0.0154746	type VI secretion system contractile sheath large subunit	U	COG3517	1473834	1475315	-	No match
ATU_RS23880	ATU_RS23880	Atu6185	NC_003065.3	-1.28764	-0.364724	0.0464376	virA/G regulated protein	NA	NA	202074	204596	+	-89:GAATC	1
ATU_RS24435	ATU_RS24435	Atu5101	NC_003064.2	-1.28692	-0.363928	0.0799405	DUF1419 domain-containing protein	NA	NA	107993	108391	+	-189:GATTC	1
ATU_RS09715	ATU_RS09715	Atu1989	NC_003062.2	-1.28667	-0.36364	0.0855711	response regulator	T	COG0784	1953844	1954299	-	No match
ATU_RS07300	ATU_RS07300	Atu1482	NC_003062.2	-1.28665	-0.363616	0.164814	DUF1062 domain-containing protein	S	COG4332	1473553	1474293	-	183:GAGTC	1
ATU_RS23865	ATU_RS23865	Atu6182	NC_003065.3	-1.28609	-0.362992	0.0178323	T-DNA border endonuclease VirD2	U	COG3843	196503	197846	+	No match
ATU_RS00490	ATU_RS00490	Atu0101	NC_003062.2	-1.28566	-0.362506	0.206016	cytochrome c family protein	C	COG3474	104797	105375	+	-160:GATTC	1
ATU_RS20600	ATU_RS20600	Atu4395	NC_003063.2	-1.28533	-0.362143	0.0359249	DUF488 domain-containing protein	S	COG3189	1531871	1532221	-	No match
ATU_RS21080	ATU_RS21080	Atu4495	NC_003063.2	-1.28511	-0.361889	0.124165	tellurite resistance TerB family protein	S	COG2979	1642010	1642705	+	No match
ATU_RS09635	ATU_RS09635	Atu1972	NC_003062.2	-1.28494	-0.361705	0.056479	BA14K family protein	NA	NA	1940824	1941150	+	-90:GAATC	1
ATU_RS23650	ATU_RS23650	Atu6133	NC_003065.3	-1.28455	-0.361266	0.0158949	hypothetical protein	NA	NA	152480	152809	-	No match
ATU_RS24590	blcR	Atu5136	NC_003064.2	-1.28452	-0.361224	0.0414811	IclR family transcriptional regulator BlcR	K	COG1414	142352	143179	-	14:GATTC	1
ATU_RS16215	cysW	Atu3502	NC_003063.2	-1.28391	-0.360547	0.0460684	sulfate ABC transporter permease subunit CysW	P	COG4208	552840	553727	-	No match
ATU_RS22875	ATU_RS22875	Atu4869	NC_003063.2	-1.28387	-0.360499	0.0329256	AraC family transcriptional regulator	NA	NA	2053277	2053699	+	No match
ATU_RS18780	ATU_RS18780	Atu4021	NC_003063.2	-1.28378	-0.360395	0.0294483	LysR family transcriptional regulator	K	COG0583	1134547	1135458	-	No match
ATU_RS14775	ATU_RS14775	Atu3201	NC_003063.2	-1.28353	-0.360122	0.0399404	TetR family transcriptional regulator	K	COG1309	210682	211305	-	No match
ATU_RS12050	ATU_RS12050	Atu2473	NC_003062.2	-1.28352	-0.360103	0.0925123	siderophore ABC transporter substrate-binding protein	P	COG4607	2441459	2442397	+	No match
ATU_RS10440	ATU_RS10440	Atu2138	NC_003062.2	-1.28349	-0.360077	0.0188227	iron-containing alcohol dehydrogenase	C	COG1454	2102930	2104075	-	41:GATTC	1
ATU_RS19000	ATU_RS19000	Atu4067	NC_003063.2	-1.28341	-0.359977	0.143921	hypothetical protein	NA	NA	1183381	1183791	+	No match
ATU_RS20985	ATU_RS20985	Atu4475	NC_003063.2	-1.28314	-0.359682	0.0458838	SLC13 family permease	G	COG0471	1618245	1620017	-	38:GACTC,172:GAGTC	2
ATU_RS04440	ATU_RS04440	Atu0902	NC_003062.2	-1.28295	-0.359464	0.234534	AI-2E family transporter	R	COG0628	893493	894653	-	No match
ATU_RS21835	ATU_RS21835	Atu4656	NC_003063.2	-1.28292	-0.359434	0.0989625	PIG-L family deacetylase	G	COG2120	1810829	1813231	+	No match
ATU_RS18245	soxR	Atu3915	NC_003063.2	-1.28286	-0.359361	0.128786	redox-sensitive transcriptional activator SoxR	K	COG0789	1016266	1016721	-	No match
ATU_RS26320	ATU_RS26320	Atu5510	NC_003064.2	-1.28283	-0.359327	0.0182155	AAA family ATPase	T	COG0467	503399	504907	-	74:GATTC	1
ATU_RS17570	galU	Atu3778	NC_003063.2	-1.28246	-0.358912	0.072212	UTP--glucose-1-phosphate uridylyltransferase GalU	M	COG1210	860825	861712	-	No match
ATU_RS15515	ATU_RS15515	Atu3355	NC_003063.2	-1.28241	-0.358861	0.0382272	LysR family transcriptional regulator	K	COG0583	391601	392575	+	No match
ATU_RS15715	ATU_RS15715	Atu3396	NC_003063.2	-1.28238	-0.358824	0.053345	ABC transporter substrate-binding protein	P	COG0614	439935	440966	-	No match
ATU_RS23025	ATU_RS23025	Atu6004	NC_003065.3	-1.28226	-0.358694	0.0822597	RolB family protein	NA	NA	7578	8273	+	-57:GATTC	1
ATU_RS17090	ATU_RS17090	Atu3684	NC_003063.2	-1.2815	-0.357837	0.0269719	siderophore biosynthesis protein	Q	COG1020	757414	759081	+	No match
ATU_RS01665	murJ	Atu0347	NC_003062.2	-1.28132	-0.357636	0.0187317	murein biosynthesis integral membrane protein MurJ	M	COG0728	342473	344062	+	No match
ATU_RS22675	ATU_RS22675	NA	NC_003063.2	-1.28063	-0.356851	0.647025	transposase	NA	NA	2009495	2009686	-	No match
ATU_RS24125	ATU_RS24125	Atu5038	NC_003064.2	-1.28047	-0.35667	0.0987369	DUF4158 domain-containing protein	NA	NA	38022	38725	+	-46:GACTC,-10:GAGTC	2
ATU_RS24045	ATU_RS24045	Atu5019	NC_003064.2	-1.28016	-0.356329	0.0468866	TatD family hydrolase	N	COG0084	19234	20004	-	No match
ATU_RS08355	ATU_RS08355	Atu1706	NC_003062.2	-1.27995	-0.356092	0.0247253	twin-arginine translocase TatA/TatE family subunit	U	COG1826	1691332	1691544	-	No match
ATU_RS26280	ATU_RS26280	Atu5502	NC_003064.2	-1.27963	-0.355722	0.184255	hypothetical protein	R	COG4285	493189	493944	-	No match
ATU_RS01720	ybeY	Atu0358	NC_003062.2	-1.27957	-0.355662	0.055613	rRNA maturation RNase YbeY	J	COG0319	352153	352659	+	-58:GAATC	1
ATU_RS20650	napE	Atu4405	NC_003063.2	-1.2794	-0.35547	0.13435	periplasmic nitrate reductase_2C NapE protein	C	COG4459	1541384	1541569	+	No match
ATU_RS24330	ATU_RS24330	Atu5078	NC_003064.2	-1.27926	-0.355311	0.0461897	LacI family DNA-binding transcriptional regulator	K	COG1609	78507	79568	+	-107:GACTC	1
ATU_RS21030	ATU_RS21030	Atu4485	NC_003063.2	-1.27903	-0.355052	0.020865	beta-glucosidase	G	COG2723	1630604	1631983	+	-89:GATTC	1
ATU_RS20875	ATU_RS20875	Atu4451	NC_003063.2	-1.27883	-0.354823	0.030857	mannitol dehydrogenase family protein	G	COG0246	1596665	1598149	+	-154:GATTC	1
ATU_RS19980	ATU_RS19980	Atu4271	NC_003063.2	-1.27857	-0.354526	0.0218411	LysR family transcriptional regulator	K	COG0583	1396284	1397171	-	No match
ATU_RS00135	ATU_RS00135	Atu0027	NC_003062.2	-1.27845	-0.354397	0.0173637	PAS domain-containing sensor histidine kinase	T;T	COG2202;COG2205	29028	31673	-	79:GAATC	1
ATU_RS11995	ATU_RS11995	Atu2461	NC_003062.2	-1.27819	-0.354105	0.0822271	antibiotic biosynthesis monooxygenase	H	COG2329	2431164	2431511	+	No match
ATU_RS16955	ATU_RS16955	Atu3655	NC_003063.2	-1.27711	-0.352886	0.0860102	redoxin family protein	O	COG1225	705579	706145	+	-187:GATTC	1
ATU_RS12215	ATU_RS12215	Atu2507	NC_003062.2	-1.27689	-0.352634	0.076159	carbohydrate ABC transporter permease	G	COG0395	2475332	2476153	+	No match
ATU_RS01380	ATU_RS01380	Atu0288	NC_003062.2	-1.27665	-0.352368	0.0197592	peptidase	S	COG3487	282202	283479	-	No match
ATU_RS16445	ATU_RS16445	Atu3549	NC_003063.2	-1.27659	-0.352297	0.070546	polysaccharide pyruvyl transferase family protein	M	COG2327	598985	600322	-	107:GAATC	1
ATU_RS13175	ATU_RS13175	Atu2705	NC_003062.2	-1.27638	-0.35206	0.0574572	type I secretion system permease/ATPase	U	COG4618	2687598	2689331	+	-120:GATTC	1
ATU_RS07460	ATU_RS07460	Atu1511	NC_003062.2	-1.27583	-0.351433	0.0390545	type II toxin-antitoxin system ParD family antitoxin	K	COG3609	1501206	1501472	-	No match
ATU_RS08735	ATU_RS08735	Atu1783	NC_003062.2	-1.27556	-0.351132	0.245392	ribbon-helix-helix protein_2C CopG family	K	COG3905	1769199	1769444	-	95:GAATC	1
ATU_RS23005	ATU_RS23005	Atu6000	NC_003065.3	-1.27544	-0.350991	0.135896	agrocinopine synthase	NA	NA	387	1502	-	No match
ATU_RS12210	ATU_RS12210	Atu2506	NC_003062.2	-1.27537	-0.350911	0.0363213	sugar ABC transporter permease	G	COG1175	2474379	2475317	+	No match
ATU_RS08840	ATU_RS08840	Atu1805	NC_003062.2	-1.2752	-0.350718	0.157686	BON domain-containing protein	NA	NA	1789579	1789827	-	No match
ATU_RS26295	ATU_RS26295	Atu5505	NC_003064.2	-1.27511	-0.350627	0.0495076	response regulator transcription factor	K	COG0745	496294	496959	+	No match
ATU_RS05165	ATU_RS05165	Atu1042	NC_003062.2	-1.2749	-0.350386	0.0714613	MOSC domain-containing protein	V	COG3217	1033792	1034634	-	No match
ATU_RS12070	dps	Atu2477	NC_003062.2	-1.27471	-0.350165	0.0399101	DNA starvation/stationary phase protection protein Dps	V	COG0783	2445403	2445891	+	No match
ATU_RS18080	ATU_RS18080	Atu3883	NC_003063.2	-1.27429	-0.349691	0.0282389	response regulator	T	COG2204	978116	978478	-	83:GAATC	1
ATU_RS05505	ATU_RS05505	Atu1114	NC_003062.2	-1.27416	-0.349545	0.104564	EAL domain-containing protein	T;T	COG2199;COG2200	1104423	1106360	+	-9:GAATC	1
ATU_RS02790	ATU_RS02790	Atu0567	NC_003062.2	-1.27403	-0.349401	0.0154879	flagellin protein FlaD	N	COG1344	551215	552507	+	No match
ATU_RS10755	ATU_RS10755	Atu2203	NC_003062.2	-1.27364	-0.34896	0.284453	DUF1236 domain-containing protein	S	COG4991	2175098	2175697	+	No match
ATU_RS00180	ATU_RS00180	Atu0037	NC_003062.2	-1.27325	-0.348519	0.0459907	type I pantothenate kinase	H	COG1072	39781	40782	-	No match
ATU_RS11825	livM	Atu2426	NC_003062.2	-1.27291	-0.348134	0.0142575	high-affinity branched-chain amino acid ABC transporter permease LivM	E	COG4177	2397884	2399281	-	126:GATTC	1
ATU_RS26620	ATU_RS26620	Atu8099	NC_003064.2	-1.27239	-0.347542	0.250284	hypothetical protein	NA	NA	48014	48190	-	62:GAATC,81:GACTC,127:GATTC,137:GACTC,158:GATTC,167:GAATC	6
ATU_RS26300	ATU_RS26300	Atu5506	NC_003064.2	-1.27231	-0.347453	0.0815132	HAMP domain-containing histidine kinase	T	COG0642	496983	498314	+	No match
ATU_RS07240	crcB	Atu1470	NC_003062.2	-1.27198	-0.34708	0.0263084	fluoride efflux transporter CrcB	D	COG0239	1465238	1465615	+	No match
ATU_RS23685	ATU_RS23685	Atu6140	NC_003065.3	-1.27124	-0.346239	0.161683	ABC transporter ATP-binding protein	E	COG0444	159924	160862	+	No match
ATU_RS25825	ATU_RS25825	Atu5407	NC_003064.2	-1.27111	-0.346088	0.100703	sugar phosphate isomerase/epimerase	G	COG1082	401642	402772	-	No match
ATU_RS02930	ugpC	Atu0595	NC_003062.2	-1.27006	-0.3449	0.0796654	sn-glycerol-3-phosphate ABC transporter ATP-binding protein UgpC	G	COG3839	579911	580999	+	No match
ATU_RS12485	ATU_RS12485	Atu2564	NC_003062.2	-1.27004	-0.344869	0.249362	LysR family transcriptional regulator	K	COG2005	2536467	2536862	-	No match
ATU_RS19985	ATU_RS19985	Atu8039	NC_003063.2	-1.26969	-0.344477	0.119367	antibiotic biosynthesis monooxygenase	NA	NA	1397296	1397649	+	No match
ATU_RS10715	ATU_RS10715	Atu2193	NC_003062.2	-1.26955	-0.344322	0.0875457	DUF2188 domain-containing protein	NA	NA	2167991	2168257	-	No match
ATU_RS01195	ATU_RS01195	Atu0250	NC_003062.2	-1.2695	-0.344263	0.234367	truncated hemoglobin	P	COG2346	248655	249128	-	No match
ATU_RS11400	ATU_RS11400	Atu2335	NC_003062.2	-1.2693	-0.344037	0.0496833	DoxX family protein	S	COG2259	2313284	2313673	-	126:GAGTC	1
ATU_RS03510	ATU_RS03510	Atu0712	NC_003062.2	-1.26926	-0.343985	0.202004	cell wall hydrolase	D	COG3773	714023	715186	+	-70:GATTC	1
ATU_RS02565	cheD	Atu0521	NC_003062.2	-1.26901	-0.343706	0.0492803	chemoreceptor glutamine deamidase CheD	T	COG1871	511047	511592	+	No match
ATU_RS16010	ATU_RS16010	Atu3459	NC_003063.2	-1.26899	-0.343685	0.0337632	ABC transporter permease	E	COG0601	507143	508165	-	1:GATTC	1
ATU_RS09150	ATU_RS09150	Atu1871	NC_003062.2	-1.26878	-0.343441	0.0598222	glutathione S-transferase family protein	O	COG0625	1849834	1850460	+	No match
ATU_RS07395	ATU_RS07395	Atu1500	NC_003062.2	-1.26877	-0.343431	0.0164494	septal ring lytic transglycosylase RlpA family protein	M	COG0797	1489940	1491028	-	No match
ATU_RS18070	ATU_RS18070	Atu3881	NC_003063.2	-1.26873	-0.343383	0.140044	substrate-binding domain-containing protein	G	COG1879	976639	977652	-	No match
ATU_RS17590	ATU_RS17590	Atu3782	NC_003063.2	-1.26855	-0.343179	0.0435834	HAMP domain-containing histidine kinase	T	COG0642	865350	866705	+	-101:GATTC	1
ATU_RS11365	puuE	Atu2328	NC_003062.2	-1.26802	-0.342574	0.0178323	allantoinase PuuE	M	COG0726	2302563	2303486	-	No match
ATU_RS13940	ATU_RS13940	NA	NC_003063.2	-1.26779	-0.342314	0.194095	hypothetical protein	NA	NA	25517	25754	-	48:GACTC	1
ATU_RS12065	ATU_RS12065	Atu2476	NC_003062.2	-1.26775	-0.342267	0.0875457	ABC transporter ATP-binding protein	P	COG4604	2444522	2445280	+	No match
ATU_RS11455	gguB	Atu2346	NC_003062.2	-1.26774	-0.342258	0.0799896	sugar ABC transporter permease GguB	G	COG4214	2322833	2324029	-	No match
ATU_RS21145	iolB	Atu4509	NC_003063.2	-1.26759	-0.342091	0.0759204	5-deoxy-glucuronate isomerase	G	COG3718	1655460	1656272	-	No match
ATU_RS22165	ATU_RS22165	Atu4724	NC_003063.2	-1.26747	-0.341954	0.401041	CsbD family protein	S	COG3237	1888212	1888415	-	116:GATTC	1
ATU_RS06060	ATU_RS06060	Atu1226	NC_003062.2	-1.26732	-0.341778	0.0569355	exopolysaccharide biosynthesis protein	M	COG3932	1217651	1218295	-	No match
ATU_RS11610	ATU_RS11610	Atu2383	NC_003062.2	-1.26719	-0.341635	0.137178	DUF2325 domain-containing protein	NA	NA	2353818	2354243	-	No match
ATU_RS02545	ATU_RS02545	Atu0517	NC_003062.2	-1.26699	-0.34141	0.0392125	chemotaxis protein CheA	T	COG0643	506414	508687	+	No match
ATU_RS25835	ATU_RS25835	Atu5409	NC_003064.2	-1.26672	-0.341097	0.522763	ABC transporter substrate-binding protein	T	COG0834	403734	404669	-	No match
ATU_RS12775	ATU_RS12775	Atu2625	NC_003062.2	-1.26668	-0.341053	0.0403356	F0F1 ATP synthase subunit delta	C	COG0712	2608634	2609200	-	145:GACTC	1
ATU_RS10135	ATU_RS10135	Atu2076	NC_003062.2	-1.26665	-0.341015	0.0649496	CreA family protein	T	COG3045	2035901	2036392	-	No match
ATU_RS07975	ATU_RS07975	Atu1624	NC_003062.2	-1.26607	-0.340359	0.0923722	TetR/AcrR family transcriptional regulator	K	COG1309	1610646	1611305	+	No match
ATU_RS11100	ATU_RS11100	Atu2275	NC_003062.2	-1.266	-0.340273	0.072058	VOC family protein	NA	NA	2246920	2247321	-	No match
ATU_RS24415	ligD	Atu5097	NC_003064.2	-1.26552	-0.339727	0.0788336	non-homologous end-joining DNA ligase	L	COG1793	101139	102191	-	115:GAATC,126:GAATC,179:GACTC	3
ATU_RS19665	ATU_RS19665	Atu4207	NC_003063.2	-1.26525	-0.339427	0.128317	ROK family transcriptional regulator	K;K	COG1846;COG1940	1329649	1330797	-	No match
ATU_RS21240	ATU_RS21240	Atu4530	NC_003063.2	-1.26504	-0.339181	0.0465803	TetR family transcriptional regulator	K	COG1309	1678465	1679157	+	No match
ATU_RS08415	ATU_RS08415	Atu1719	NC_003062.2	-1.26498	-0.339113	0.0144863	valine--tRNA ligase	J	COG0525	1705487	1708330	-	60:GAGTC	1
ATU_RS07995	ATU_RS07995	Atu1628	NC_003062.2	-1.26492	-0.33905	0.0918052	SRPBCC domain-containing protein	I	COG3832	1614348	1614704	-	No match
ATU_RS20735	ATU_RS20735	Atu4423	NC_003063.2	-1.26469	-0.338786	0.474553	ABC transporter permease	E	COG1177	1564953	1565732	+	No match
ATU_RS12570	ATU_RS12570	Atu2582	NC_003062.2	-1.26449	-0.338553	0.0560322	nucleotide sugar dehydrogenase	M	COG0677	2556795	2558135	-	No match
ATU_RS24130	ATU_RS24130	Atu5039	NC_003064.2	-1.26407	-0.338078	0.140217	Fic family protein	K	COG3177	39240	40421	+	-163:GAATC	1
ATU_RS19335	ATU_RS19335	Atu4136	NC_003063.2	-1.26392	-0.33791	0.236775	ferritin-like domain-containing protein	P	COG3685	1256201	1256701	-	No match
ATU_RS16320	ATU_RS16320	Atu3523	NC_003063.2	-1.26348	-0.337399	0.0290552	lipopolysaccharide biosynthesis protein	M	COG2244	572347	573762	+	No match
ATU_RS23565	ATU_RS23565	Atu6116	NC_003065.3	-1.26246	-0.336241	0.0217161	DUF4160 domain-containing protein	NA	NA	136688	137539	-	No match
ATU_RS12060	ATU_RS12060	Atu2475	NC_003062.2	-1.26214	-0.335873	0.102879	iron chelate uptake ABC transporter family permease subunit	P	COG4605	2443557	2444525	+	No match
ATU_RS08825	ATU_RS08825	Atu1802	NC_003062.2	-1.26194	-0.335644	0.0762348	VOC family protein	Q	COG0346	1787825	1788265	-	146:GAATC	1
ATU_RS20080	ATU_RS20080	Atu4291	NC_003063.2	-1.26169	-0.335352	0.06052	LysR family transcriptional regulator	K	COG0583	1413855	1414763	-	No match
ATU_RS08435	ATU_RS08435	Atu1723	NC_003062.2	-1.26167	-0.335329	0.209491	tRNA-Cys	NA	NA	1711081	1711154	-	42:GAATC	1
ATU_RS26340	ATU_RS26340	Atu5514	NC_003064.2	-1.26166	-0.335327	0.20199	J domain-containing protein	O	COG0484	506593	507198	+	-83:GATTC	1
ATU_RS17220	ftsH	Atu3710	NC_003063.2	-1.26108	-0.334654	0.0343977	ATP-dependent zinc metalloprotease FtsH	O	COG0465	791000	792946	-	No match
ATU_RS13325	ATU_RS13325	Atu2738	NC_003062.2	-1.26094	-0.334496	0.143141	SDR family oxidoreductase	M	COG0451	2734423	2735409	-	153:GACTC	1
ATU_RS01100	ATU_RS01100	Atu0231	NC_003062.2	-1.26083	-0.334374	0.0638448	glutamine amidotransferase	F	COG0518	232067	232765	+	-54:GACTC,-28:GAGTC	2
ATU_RS08845	ATU_RS08845	Atu8166	NC_003062.2	-1.26082	-0.334367	0.299485	DUF982 domain-containing protein	NA	NA	1790041	1790310	+	No match
ATU_RS01310	ATU_RS01310	Atu0273	NC_003062.2	-1.26011	-0.333545	0.201847	EamA family transporter	G	COG0697	269293	270156	+	-29:GAATC,-10:GATTC	2
ATU_RS26200	ATU_RS26200	Atu5487	NC_003064.2	-1.25976	-0.333151	0.112112	hypothetical protein	NA	NA	477793	478152	+	-69:GAATC	1
ATU_RS21050	ATU_RS21050	Atu4489	NC_003063.2	-1.25954	-0.332899	0.0600865	MetQ/NlpA family ABC transporter substrate-binding protein	P	COG1464	1635024	1635803	+	No match
ATU_RS12260	ATU_RS12260	Atu2516	NC_003062.2	-1.25937	-0.3327	0.376007	ABC transporter permease	E	COG1173	2484631	2485533	-	No match
ATU_RS08820	ATU_RS08820	Atu1800	NC_003062.2	-1.25915	-0.332453	0.074887	YcbK family protein	S	COG3108	1786405	1787667	-	45:GAATC,83:GATTC	2
ATU_RS24805	ATU_RS24805	Atu5185	NC_003064.2	-1.25908	-0.332371	0.119289	3-oxoacyl-ACP reductase FabG	I	COG1028	181939	182703	+	No match
ATU_RS02210	ATU_RS02210	Atu8083	NC_003062.2	-1.25892	-0.332184	0.266415	MerR family transcriptional regulator	V;X	COG3415;COG4220	446267	447001	+	-13:GAATC,-7:GAATC	2
ATU_RS02115	ATU_RS02115	Atu8122	NC_003062.2	-1.25889	-0.332148	0.335336	DUF2303 family protein	S	COG5532	435142	436047	-	181:GATTC	1
ATU_RS08595	ATU_RS08595	Atu8163	NC_003062.2	-1.25881	-0.332058	0.154269	PilZ domain-containing protein	NA	NA	1741044	1741661	+	No match
ATU_RS23105	ATU_RS23105	Atu6021	NC_003065.3	-1.25878	-0.332021	0.0674401	FAD-binding oxidoreductase	E	COG0665	29978	31096	-	No match
ATU_RS26595	ATU_RS26595	Atu4643	NC_003063.2	-1.2582	-0.331363	0.113158	hypothetical protein	NA	NA	1796568	1796744	-	No match
ATU_RS22405	ATU_RS22405	Atu4773	NC_003063.2	-1.25735	-0.330382	0.128555	response regulator	K	COG4566	1941969	1942343	-	No match
ATU_RS22430	ATU_RS22430	Atu4778	NC_003063.2	-1.25727	-0.330294	0.204742	alpha/beta hydrolase	H	COG0596	1948140	1949120	+	No match
ATU_RS00365	ATU_RS00365	Atu0076	NC_003062.2	-1.2571	-0.330094	0.0549607	hypothetical protein	NA	NA	78443	79132	-	No match
ATU_RS07310	ATU_RS07310	Atu1484	NC_003062.2	-1.25686	-0.329826	0.53915	anti-sigma factor	K	COG5662	1475195	1475971	-	No match
ATU_RS12235	ATU_RS12235	Atu2511	NC_003062.2	-1.25685	-0.32981	0.204918	D-amino-acid transaminase	E	COG0115	2479517	2480383	+	No match
ATU_RS16630	yghU	Atu3585	NC_003063.2	-1.25681	-0.329769	0.031361	glutathione-dependent disulfide-bond oxidoreductase	O	COG0625	640322	641218	-	No match
ATU_RS08375	ATU_RS08375	Atu1710	NC_003062.2	-1.25675	-0.329695	0.11767	SPOR domain-containing protein	NA	NA	1694567	1697593	-	148:GAGTC	1
ATU_RS15640	ATU_RS15640	Atu3381	NC_003063.2	-1.25667	-0.329609	0.185741	LysR family transcriptional regulator	K	COG0583	422507	423412	-	No match
ATU_RS19195	ATU_RS19195	Atu4106	NC_003063.2	-1.25648	-0.329383	0.123869	hypothetical protein	NA	NA	1226357	1226665	-	107:GAATC	1
ATU_RS24645	ATU_RS24645	Atu5149	NC_003064.2	-1.2562	-0.329072	0.110479	GNAT family N-acetyltransferase	J	COG0456	153120	153662	-	No match
ATU_RS16225	cysP	Atu3504	NC_003063.2	-1.256	-0.328832	0.612278	thiosulfate ABC transporter substrate-binding protein CysP	P	COG4150	554626	555612	-	No match
ATU_RS05170	ATU_RS05170	Atu1043	NC_003062.2	-1.25596	-0.328788	0.11821	HD domain-containing protein	J	COG1418	1034646	1035290	-	No match
ATU_RS08325	ATU_RS08325	Atu1700	NC_003062.2	-1.25564	-0.328423	0.16271	peptidoglycan DD-metalloendopeptidase family protein	M;M	COG0739;COG1388	1684808	1686376	-	46:GACTC	1
ATU_RS24450	ATU_RS24450	NA	NC_003064.2	-1.25555	-0.328318	0.579003	DUF736 domain-containing protein	S	COG5489	111452	111763	+	No match
ATU_RS03520	ATU_RS03520	Atu0714	NC_003062.2	-1.25554	-0.328313	0.0343291	F0F1 ATP synthase subunit A	C	COG0356	715883	716632	+	No match
ATU_RS10120	sco	Atu2073	NC_003062.2	-1.25527	-0.327996	0.0774427	cytochrome oxidase assembly protein Sco	O	COG1999	2034093	2034701	-	No match
ATU_RS19460	ATU_RS19460	Atu4164	NC_003063.2	-1.25458	-0.327206	0.0335364	sensor histidine kinase	T	COG3920	1281990	1283708	-	No match
ATU_RS02260	ATU_RS02260	Atu0458	NC_003062.2	-1.25438	-0.32697	0.0376515	hypothetical protein	NA	NA	454247	454615	-	No match
ATU_RS16060	ATU_RS16060	Atu3468	NC_003063.2	-1.25356	-0.326027	0.097702	YeeE/YedE family protein	R	COG2391	515514	515951	+	No match
ATU_RS09890	ATU_RS09890	Atu2025	NC_003062.2	-1.253	-0.325382	0.0958099	MerR family transcriptional regulator	K;K	COG0789;COG2771	1986648	1987343	+	No match
ATU_RS22680	ATU_RS22680	Atu4829	NC_003063.2	-1.25222	-0.324484	0.442658	nucleotide-binding protein	NA	NA	2009705	2010016	+	No match
ATU_RS12565	ATU_RS12565	Atu8180	NC_003062.2	-1.2522	-0.32447	0.0582242	class I SAM-dependent methyltransferase	NA	NA	2556308	2556790	-	No match
ATU_RS14805	ATU_RS14805	Atu3207	NC_003063.2	-1.25217	-0.324434	0.0316382	GGDEF and EAL domain-containing protein	T;T	COG2199;COG2200	220091	222085	+	No match
ATU_RS02230	ATU_RS02230	Atu0453	NC_003062.2	-1.25147	-0.323624	0.241464	hypothetical protein	NA	NA	448012	448758	+	No match
ATU_RS22975	ATU_RS22975	Atu4892	NC_003063.2	-1.25117	-0.323283	0.202991	N-6 DNA methylase	NA	NA	2067916	2070168	+	No match
ATU_RS24595	ATU_RS24595	Atu5137	NC_003064.2	-1.25091	-0.322974	0.312092	NAD-dependent succinate-semialdehyde dehydrogenase	I	COG1012	143235	144689	+	-42:GATTC	1
ATU_RS17400	ATU_RS17400	Atu3744	NC_003063.2	-1.25084	-0.3229	0.0415681	ATP-binding cassette domain-containing protein	V	COG1132	826179	827978	+	No match
ATU_RS24635	ATU_RS24635	Atu5147	NC_003064.2	-1.25017	-0.322127	0.087233	MgtC/SapB family protein	P	COG1285	151827	152411	+	No match
ATU_RS05040	ATU_RS05040	Atu1014	NC_003062.2	-1.25004	-0.321972	0.055064	HpcH/HpaI aldolase/citrate lyase family protein	G	COG3836	1009441	1010241	+	-141:GATTC	1
ATU_RS05035	ATU_RS05035	Atu1013	NC_003062.2	-1.25004	-0.321971	0.0279527	FAD-dependent oxidoreductase	C	COG1251	1008216	1009433	+	-20:GATTC	1
ATU_RS02280	ATU_RS02280	Atu0462	NC_003062.2	-1.24985	-0.321759	0.28761	M15 family metallopeptidase	NA	NA	456537	457178	+	No match
ATU_RS09215	ATU_RS09215	Atu1885	NC_003062.2	-1.24921	-0.321018	0.0998228	Lrp/AsnC family transcriptional regulator	K	COG1522	1865281	1865769	-	No match
ATU_RS19975	ATU_RS19975	Atu4270	NC_003063.2	-1.24914	-0.320938	0.0879853	NUDIX domain-containing protein	V	COG0494	1395572	1396168	+	No match
ATU_RS02980	ATU_RS02980	Atu0605	NC_003062.2	-1.24885	-0.320597	0.119232	LysR family transcriptional regulator	K	COG0583	592053	592925	+	No match
ATU_RS18295	ATU_RS18295	Atu3926	NC_003063.2	-1.24801	-0.319631	0.178068	RidA family protein	V	COG0251	1028765	1029160	+	-192:GATTC	1
ATU_RS09700	ATU_RS09700	Atu1986	NC_003062.2	-1.24788	-0.319478	0.0696574	CHASE3 domain-containing protein	T;T	COG4251;COG5278	1950746	1952200	-	No match
ATU_RS08390	erpA	Atu1713	NC_003062.2	-1.24785	-0.319441	0.0273004	iron-sulfur cluster insertion protein ErpA	O	COG0316	1700924	1701256	+	No match
ATU_RS02205	ATU_RS02205	Atu8125	NC_003062.2	-1.24778	-0.319365	0.331694	hypothetical protein	NA	NA	445537	446106	+	-114:GATTC	1
ATU_RS25880	ATU_RS25880	Atu5418	NC_003064.2	-1.24763	-0.319196	0.0529151	NAD/NADP octopine/nopaline dehydrogenase family protein	H	COG1893	412276	413358	-	No match
ATU_RS05950	ATU_RS05950	Atu1204	NC_003062.2	-1.24758	-0.319127	0.0786576	TrkH family potassium uptake protein	P	COG0168	1197074	1198531	-	36:GAGTC	1
ATU_RS19755	ATU_RS19755	Atu4226	NC_003063.2	-1.24738	-0.318906	0.211987	helix-turn-helix domain-containing protein	K	COG1396	1351260	1351940	+	No match
ATU_RS18745	ATU_RS18745	Atu4014	NC_003063.2	-1.24724	-0.31874	0.0731307	helix-turn-helix transcriptional regulator	K	COG1396	1126867	1127097	-	155:GATTC	1
ATU_RS00560	ATU_RS00560	Atu0117	NC_003062.2	-1.24722	-0.318712	0.105931	tripartite tricarboxylate transporter TctB family protein	NA	NA	122012	122473	+	-126:GAGTC	1
ATU_RS04450	ATU_RS04450	NA	NC_003062.2	-1.2472	-0.318697	0.110702	hypothetical protein	NA	NA	895581	895829	+	No match
ATU_RS21115	ATU_RS21115	Atu4502	NC_003063.2	-1.24626	-0.317609	0.243707	GTP-binding protein	R	COG0523	1648772	1649899	-	89:GATTC	1
ATU_RS21595	ATU_RS21595	NA	NC_003063.2	-1.24619	-0.317527	0.531897	integrase core domain-containing protein	NA	NA	1750836	1750985	+	-52:GACTC	1
ATU_RS26150	ATU_RS26150	Atu5476	NC_003064.2	-1.24597	-0.317267	0.497927	CTP synthase	F	COG0504	467628	468851	-	No match
ATU_RS19640	ATU_RS19640	Atu4202	NC_003063.2	-1.2459	-0.317183	0.463268	class I SAM-dependent methyltransferase	H	COG2226	1324449	1325138	-	No match
ATU_RS10220	ATU_RS10220	Atu2093	NC_003062.2	-1.24585	-0.317125	0.0600865	UDP-N-acetylmuramate--L-alanine ligase	M	COG0773	2056028	2057443	-	No match
ATU_RS12155	ATU_RS12155	Atu2494	NC_003062.2	-1.24565	-0.316904	0.0906881	NAD(P)(+) transhydrogenase (Re/Si-specific) subunit beta	C	COG1282	2464191	2465636	+	No match
ATU_RS26155	ATU_RS26155	Atu5477	NC_003064.2	-1.24551	-0.316733	0.0733682	aminopeptidase P family protein	E	COG0006	468878	470047	-	No match
ATU_RS05825	ATU_RS05825	Atu1180	NC_003062.2	-1.24544	-0.31666	0.0623276	integration host factor subunit alpha	L	COG0776	1173774	1174112	+	-90:GAATC	1
ATU_RS23655	traR	Atu6134	NC_003065.3	-1.24501	-0.316158	0.081197	transcriptional regulator TraR	K	COG2771	152839	153543	-	70:GAATC	1
ATU_RS02865	fliR	Atu0582	NC_003062.2	-1.24456	-0.315637	0.119289	flagellar type III secretion system protein FliR	N	COG1684	566666	567421	+	-79:GACTC,-18:GATTC	2
ATU_RS08175	ATU_RS08175	Atu8161	NC_003062.2	-1.24426	-0.315292	0.062382	DUF1127 domain-containing protein	S	COG5457	1653758	1653901	+	No match
ATU_RS10190	ftsA	Atu2087	NC_003062.2	-1.24414	-0.315154	0.0287621	cell division protein FtsA	D	COG0849	2048963	2050294	-	No match
ATU_RS12500	thiS	Atu2567	NC_003062.2	-1.24392	-0.314889	0.363162	sulfur carrier protein ThiS	H	COG2104	2538737	2538934	-	No match
ATU_RS00915	ATU_RS00915	Atu0192	NC_003062.2	-1.24364	-0.314574	0.0530877	FAD-binding oxidoreductase	NA	NA	195499	196747	+	No match
ATU_RS16190	ATU_RS16190	Atu3495	NC_003063.2	-1.24362	-0.31455	0.0731338	EAL domain-containing protein	T	COG5001	545969	547903	-	No match
ATU_RS19525	clpB	Atu4177	NC_003063.2	-1.2434	-0.314285	0.251523	ATP-dependent chaperone ClpB	O	COG0542	1298943	1301567	+	No match
ATU_RS22820	ATU_RS22820	Atu4859	NC_003063.2	-1.24329	-0.314169	0.133113	hypothetical protein	S	COG5397	2043675	2044748	-	No match
ATU_RS13385	ATU_RS13385	Atu2750	NC_003062.2	-1.24306	-0.313892	0.0654902	DNA polymerase III subunit delta	L	COG1466	2749286	2750323	+	No match
ATU_RS24380	ATU_RS24380	Atu5089	NC_003064.2	-1.243	-0.313829	0.133819	hypothetical protein	NA	NA	92157	93263	+	No match
ATU_RS16210	ATU_RS16210	Atu3501	NC_003063.2	-1.24294	-0.31376	0.0439607	sulfate/molybdate ABC transporter ATP-binding protein	P	COG1118	551809	552834	-	3:GAATC	1
ATU_RS05310	ATU_RS05310	Atu1072	NC_003062.2	-1.24289	-0.313699	0.226168	endonuclease domain-containing protein	L	COG2852	1063863	1064231	-	No match
ATU_RS16640	ATU_RS16640	Atu3587	NC_003063.2	-1.24252	-0.31327	0.0784316	XRE family transcriptional regulator	K;R	COG1396;COG3800	642973	644391	+	No match
ATU_RS04990	ATU_RS04990	Atu1005	NC_003062.2	-1.24242	-0.313155	0.266803	type II toxin-antitoxin system VapB family antitoxin	K	COG5450	1001596	1001826	-	No match
ATU_RS18475	ATU_RS18475	Atu3962	NC_003063.2	-1.24209	-0.312775	0.123135	SMP-30/gluconolactonase/LRE family protein	G	COG3386	1066585	1067502	-	No match
ATU_RS24875	ATU_RS24875	Atu5201	NC_003064.2	-1.24177	-0.312395	0.151126	pirin family protein	R	COG1741	198330	199184	+	No match
ATU_RS15645	ATU_RS15645	Atu3382	NC_003063.2	-1.24157	-0.312161	0.443553	HlyD family type I secretion periplasmic adaptor subunit	V	COG1566	423621	424934	-	No match
ATU_RS24340	ATU_RS24340	Atu5080	NC_003064.2	-1.24156	-0.312156	0.370669	sugar ABC transporter permease	G	COG1175	80926	81861	+	No match
ATU_RS02585	ATU_RS02585	Atu0525	NC_003062.2	-1.24148	-0.312064	0.0522091	helix-turn-helix transcriptional regulator	K	COG2197	514955	515656	+	No match
ATU_RS12800	ATU_RS12800	Atu2630	NC_003062.2	-1.24114	-0.311666	0.150884	DUF2867 domain-containing protein	NA	NA	2614370	2614864	-	No match
ATU_RS17390	ATU_RS17390	Atu3742	NC_003063.2	-1.2406	-0.311038	0.171917	DUF1465 family protein	S	COG5317	825027	825542	+	No match
ATU_RS19505	ptsP	Atu4173	NC_003063.2	-1.23988	-0.310197	0.0201002	phosphoenolpyruvate--protein phosphotransferase	T	COG3605	1293152	1295419	+	-148:GATTC,-51:GATTC	2
ATU_RS19625	ATU_RS19625	Atu4199	NC_003063.2	-1.23972	-0.31002	0.106854	TetR/AcrR family transcriptional regulator	K	COG1309	1322273	1322845	-	No match
ATU_RS04155	ATU_RS04155	Atu0844	NC_003062.2	-1.23969	-0.309976	0.0460291	L_2CD-transpeptidase	M	COG1376	846354	847262	+	-20:GATTC	1
ATU_RS22915	ATU_RS22915	Atu4878	NC_003063.2	-1.2395	-0.309759	0.222885	nuclear transport factor 2 family protein	R	COG3631	2059926	2060339	+	-95:GAATC	1
ATU_RS21640	rfbD	Atu4616	NC_003063.2	-1.2394	-0.30964	0.0310865	dTDP-4-dehydrorhamnose reductase	M	COG1091	1763170	1764063	-	No match
ATU_RS20425	ATU_RS20425	Atu4360	NC_003063.2	-1.23928	-0.309499	0.172837	sugar ABC transporter permease	G	COG1175	1496605	1497507	-	No match
ATU_RS05190	ATU_RS05190	Atu1047	NC_003062.2	-1.23897	-0.309143	0.483567	ABC transporter ATP-binding protein	P	COG1116	1041336	1042124	+	No match
ATU_RS17915	ATU_RS17915	Atu3847	NC_003063.2	-1.23883	-0.308976	0.471136	hypothetical protein	NA	NA	940426	940947	-	No match
ATU_RS10645	ATU_RS10645	Atu8025	NC_003062.2	-1.23876	-0.308902	0.0468921	hypothetical protein	S	COG4877	2154370	2154558	+	No match
ATU_RS19370	ATU_RS19370	Atu4143	NC_003063.2	-1.23856	-0.308664	0.350489	hypothetical protein	NA	NA	1261025	1261246	-	No match
ATU_RS13450	ATU_RS13450	Atu2764	NC_003062.2	-1.23847	-0.308554	0.0597489	L_2CD-transpeptidase	M	COG3786	2765080	2765583	+	-180:GATTC	1
ATU_RS24485	ATU_RS24485	Atu5112	NC_003064.2	-1.23807	-0.30809	0.220164	type II toxin-antitoxin system HipA family toxin	T	COG3550	121018	122340	+	No match
ATU_RS13215	ATU_RS13215	Atu2714	NC_003062.2	-1.23776	-0.30773	0.0640361	thiamine ABC transporter substrate binding subunit	H	COG4143	2699179	2700192	-	No match
ATU_RS01980	ATU_RS01980	Atu8119	NC_003062.2	-1.23764	-0.307587	0.156489	PRC-barrel domain-containing protein	NA	NA	409716	410108	+	No match
ATU_RS07045	pdhA	Atu1429	NC_003062.2	-1.23761	-0.307553	0.0535921	pyruvate dehydrogenase (acetyl-transferring) E1 component subunit alpha	C	COG1071	1423649	1424692	+	No match
ATU_RS05175	ATU_RS05175	Atu1044	NC_003062.2	-1.23745	-0.30737	0.0400884	DUF2339 domain-containing protein	S	COG5373	1035287	1038058	-	4:GACTC	1
ATU_RS03485	ATU_RS03485	Atu0707	NC_003062.2	-1.23707	-0.306922	0.0875171	autoinducer binding domain-containing protein	K	COG2197	707086	707826	+	-90:GAATC	1
ATU_RS23090	rocF	Atu6018	NC_003065.3	-1.23702	-0.306864	0.351114	arginase	NA	NA	27251	28225	-	No match
ATU_RS22645	ATU_RS22645	Atu4822	NC_003063.2	-1.237	-0.306847	0.443398	acyl-CoA synthetase	I	COG0318	2001585	2003225	-	No match
ATU_RS20225	ATU_RS20225	Atu4319	NC_003063.2	-1.23697	-0.306812	0.127402	helix-turn-helix domain-containing protein	G;K	COG0662;COG2207	1447208	1448092	+	-174:GACTC	1
ATU_RS22670	ATU_RS22670	Atu4827	NC_003063.2	-1.23677	-0.306574	0.0668336	TRAP transporter large permease subunit	G;G	COG1593;COG3090	2007212	2009089	-	No match
ATU_RS16750	ATU_RS16750	Atu3609	NC_003063.2	-1.2367	-0.30649	0.0700966	1-acyl-sn-glycerol-3-phosphate acyltransferase	I	COG0204	664081	664878	+	No match
ATU_RS23415	ATU_RS23415	Atu6083	NC_003065.3	-1.23667	-0.306459	0.038984	S8 family peptidase	NA	NA	98863	101373	+	No match
ATU_RS24640	ATU_RS24640	Atu5148	NC_003064.2	-1.23651	-0.306275	0.129104	OsmC family protein	V	COG1764	152495	152899	-	162:GAGTC	1
ATU_RS01595	rpoN	Atu0332	NC_003062.2	-1.23629	-0.306011	0.0844587	RNA polymerase factor sigma-54	K	COG1508	325172	326716	-	133:GAATC	1
ATU_RS06380	ATU_RS06380	Atu1296	NC_003062.2	-1.23542	-0.304996	0.0427386	response regulator	T	COG0784	1286407	1286778	+	-66:GAATC	1
ATU_RS22635	ATU_RS22635	Atu4820	NC_003063.2	-1.23532	-0.304888	0.0809308	DUF296 domain-containing protein	NA	NA	1999884	2000777	-	No match
ATU_RS02480	ATU_RS02480	Atu0504	NC_003062.2	-1.23516	-0.304693	0.356431	hypothetical protein	NA	NA	495598	496029	+	No match
ATU_RS14080	ATU_RS14080	Atu3059	NC_003063.2	-1.23495	-0.30445	0.121662	Na+/H+ antiporter	P	COG0025	58822	60405	+	No match
ATU_RS08665	ATU_RS08665	Atu1769	NC_003062.2	-1.23478	-0.304258	0.0514419	P-II family nitrogen regulator	T	COG0347	1753834	1754172	+	No match
ATU_RS22000	ATU_RS22000	Atu4691	NC_003063.2	-1.2334	-0.302644	0.161403	2-hydroxyacid dehydrogenase	C	COG1052	1848847	1849782	+	No match
ATU_RS19255	ATU_RS19255	Atu4120	NC_003063.2	-1.23339	-0.302633	0.25059	mandelate racemase/muconate lactonizing enzyme family protein	M	COG4948	1238259	1239377	+	No match
ATU_RS11475	ATU_RS11475	Atu2351	NC_003062.2	-1.23327	-0.302483	0.243707	hypothetical protein	NA	NA	2328053	2328529	+	-60:GACTC	1
ATU_RS13880	ATU_RS13880	Atu3019	NC_003063.2	-1.2331	-0.30229	0.234904	hypothetical protein	NA	NA	11703	12266	-	2:GAGTC	1
ATU_RS11820	ATU_RS11820	Atu2425	NC_003062.2	-1.23277	-0.301907	0.0281284	ABC transporter ATP-binding protein	E	COG0411	2396994	2397884	-	No match
ATU_RS24400	ATU_RS24400	Atu5093	NC_003064.2	-1.23179	-0.300755	0.351157	IS3 family transposase	NA	NA	97491	97823	-	No match
ATU_RS24470	ATU_RS24470	Atu5109	NC_003064.2	-1.23156	-0.300489	0.529165	conjugal transfer protein TraD	NA	NA	115454	115687	-	No match
ATU_RS19900	ATU_RS19900	Atu4255	NC_003063.2	-1.23144	-0.300344	0.144585	GNAT family N-acetyltransferase	J	COG1670	1380352	1380876	+	No match
ATU_RS24605	ATU_RS24605	Atu5139	NC_003064.2	-1.23089	-0.299707	0.491235	N-acyl homoserine lactonase family protein	R	COG0491	145916	146707	+	No match
ATU_RS10605	ATU_RS10605	Atu2171	NC_003062.2	-1.23087	-0.299683	0.172355	alpha/beta hydrolase	H	COG0596	2142229	2143392	+	-80:GAGTC	1
ATU_RS26250	ATU_RS26250	Atu5496	NC_003064.2	-1.23052	-0.299267	0.105317	TetR/AcrR family transcriptional regulator	K	COG1309	486325	486909	-	No match
ATU_RS02265	ATU_RS02265	Atu8128	NC_003062.2	-1.23051	-0.299252	0.147466	phage tail protein	X	COG3499	454649	455113	+	-140:GAATC	1
ATU_RS21565	ATU_RS21565	Atu4598	NC_003063.2	-1.23032	-0.299028	0.287995	ABC transporter ATP-binding protein	P	COG1116	1743946	1744755	+	No match
ATU_RS03545	ATU_RS03545	Atu0719	NC_003062.2	-1.22979	-0.298417	0.0776328	CatB-related O-acetyltransferase	R	COG0110	719044	719679	+	No match
ATU_RS19725	ATU_RS19725	Atu4220	NC_003063.2	-1.22967	-0.298269	0.137549	SDR family oxidoreductase	R	COG0300	1344256	1345086	+	No match
ATU_RS15250	ATU_RS15250	Atu3300	NC_003063.2	-1.22945	-0.298011	0.143177	aspartate aminotransferase family protein	H	COG0161	327135	328487	-	No match
ATU_RS04555	ATU_RS04555	Atu0923	NC_003062.2	-1.22932	-0.297857	0.0756366	DUF2336 domain-containing protein	S	COG5330	911938	912882	-	143:GAATC	1
ATU_RS17035	ATU_RS17035	Atu3672	NC_003063.2	-1.22915	-0.297661	0.0699403	type I polyketide synthase	I;Q	COG0236;COG3321	722591	727153	-	No match
ATU_RS02235	ATU_RS02235	Atu0454	NC_003062.2	-1.22904	-0.297529	0.380392	phage baseplate assembly protein V	NA	NA	448758	449309	+	No match
ATU_RS20915	ATU_RS20915	Atu4460	NC_003063.2	-1.22887	-0.297328	0.259901	ribbon-helix-helix protein_2C CopG family	K	COG3905	1604934	1605170	+	No match
ATU_RS01500	ATU_RS01500	Atu0313	NC_003062.2	-1.22871	-0.297139	0.044346	LysE family translocator	E	COG1280	306202	306819	-	No match
ATU_RS17545	ATU_RS17545	Atu3773	NC_003063.2	-1.22818	-0.296521	0.0806157	NfeD family protein	O	COG1585	856893	857357	+	No match
ATU_RS04315	ATU_RS04315	Atu0876	NC_003062.2	-1.22812	-0.296451	0.0788768	superoxide dismutase	P	COG0605	872849	873451	+	No match
ATU_RS00625	ATU_RS00625	Atu0130	NC_003062.2	-1.228	-0.296309	0.0705068	cytidine deaminase	F	COG0295	134652	135056	+	No match
ATU_RS26520	ATU_RS26520	Atu0943	NC_003062.2	-1.22795	-0.296256	0.459897	hypothetical protein	NA	NA	931494	931667	-	No match
ATU_RS11215	ATU_RS11215	Atu2298	NC_003062.2	-1.22775	-0.296012	0.0748117	hypothetical protein	NA	NA	2273418	2274029	-	No match
ATU_RS23570	ATU_RS23570	Atu6117	NC_003065.3	-1.22752	-0.295741	0.13958	NUDIX domain-containing protein	V	COG0494	137671	138156	+	No match
ATU_RS01505	dut	Atu0314	NC_003062.2	-1.22745	-0.295669	0.0903343	dUTP diphosphatase	V	COG0756	306897	307367	-	No match
ATU_RS10155	ATU_RS10155	Atu2080	NC_003062.2	-1.22735	-0.295547	0.0569348	GNAT family N-acetyltransferase	J	COG1670	2039307	2039840	+	No match
ATU_RS01020	pncB	Atu0213	NC_003062.2	-1.22685	-0.294955	0.0646765	nicotinate phosphoribosyltransferase	H	COG1488	217114	218418	+	No match
ATU_RS16725	hpt	Atu3604	NC_003063.2	-1.22585	-0.293787	0.142614	hypoxanthine phosphoribosyltransferase	F	COG0634	659976	660518	-	No match
ATU_RS02350	ATU_RS02350	Atu0478	NC_003062.2	-1.22552	-0.293392	0.230922	glycosyltransferase	N	COG1215	465635	467572	-	No match
ATU_RS23085	ATU_RS23085	Atu6017	NC_003065.3	-1.22545	-0.293311	0.0906359	NAD/NADP octopine/nopaline dehydrogenase family protein	H	COG1893	26092	27174	-	No match
ATU_RS22660	ATU_RS22660	Atu4825	NC_003063.2	-1.22535	-0.293197	0.243329	SDR family oxidoreductase	I	COG1028	2005256	2006059	-	No match
ATU_RS11395	ATU_RS11395	Atu2334	NC_003062.2	-1.22522	-0.293041	0.0524123	EamA family transporter	G	COG0697	2312213	2313121	-	No match
ATU_RS22545	ATU_RS22545	Atu4802	NC_003063.2	-1.22521	-0.293025	0.196512	glutamate-1-semialdehyde 2_2C1-aminomutase	H	COG0001	1977947	1979350	-	No match
ATU_RS16570	ATU_RS16570	Atu3573	NC_003063.2	-1.22504	-0.292828	0.239703	hypothetical protein	NA	NA	627198	627431	+	No match
ATU_RS20585	ATU_RS20585	Atu4392	NC_003063.2	-1.22485	-0.292604	0.196603	denitrification regulatory protein	S	COG4094	1529019	1529696	+	No match
ATU_RS23185	trbJ	Atu6037	NC_003065.3	-1.2248	-0.292542	0.182968	P-type conjugative transfer protein TrbJ	X	COG5314	46329	47132	-	No match
ATU_RS26540	ATU_RS26540	NA	NC_003062.2	-1.2246	-0.292309	0.0784316	hypothetical protein	NA	NA	1433729	1433905	-	No match
ATU_RS20310	tssF	Atu4337	NC_003063.2	-1.22445	-0.292131	0.0569111	type VI secretion system baseplate subunit TssF	U	COG3519	1469288	1471069	-	45:GATTC	1
ATU_RS02510	ATU_RS02510	Atu0510	NC_003062.2	-1.22435	-0.292022	0.0570149	monovalent cation/H+ antiporter subunit D	C	COG0651	498246	499892	-	4:GATTC	1
ATU_RS26580	ATU_RS26580	NA	NC_003063.2	-1.22413	-0.291758	0.22357	hypothetical protein	NA	NA	822855	823010	-	No match
ATU_RS22520	ATU_RS22520	Atu4797	NC_003063.2	-1.22403	-0.291644	0.312327	glucose-1-phosphate cytidylyltransferase	J	COG1208	1972464	1973276	-	No match
ATU_RS24685	ATU_RS24685	Atu5160	NC_003064.2	-1.2237	-0.291255	0.237217	transcriptional regulator	NA	NA	159510	159872	-	43:GAGTC	1
ATU_RS13930	ATU_RS13930	Atu3028	NC_003063.2	-1.22311	-0.290556	0.36172	sugar phosphate isomerase/epimerase	G	COG1082	23317	24114	+	No match
ATU_RS12875	sdhC	Atu2645	NC_003062.2	-1.22305	-0.290486	0.0464278	succinate dehydrogenase_2C cytochrome b556 subunit	C	COG2009	2630977	2631369	-	139:GATTC	1
ATU_RS17155	ATU_RS17155	Atu3697	NC_003063.2	-1.22294	-0.290351	0.0438438	LON peptidase substrate-binding domain-containing protein	S	COG2802	777010	777681	-	136:GACTC	1
ATU_RS13220	ATU_RS13220	Atu2715	NC_003062.2	-1.22293	-0.290345	0.140622	VOC family protein	R	COG3607	2700386	2700778	-	No match
ATU_RS11350	ATU_RS11350	Atu2325	NC_003062.2	-1.22216	-0.289434	0.141222	DUF86 domain-containing protein	V	COG2361	2301360	2301722	-	No match
ATU_RS22650	ATU_RS22650	Atu4823	NC_003063.2	-1.22157	-0.288735	0.442914	acetyl-CoA acetyltransferase	I	COG0183	2003222	2004391	-	No match
ATU_RS22855	ATU_RS22855	Atu4865	NC_003063.2	-1.22138	-0.288516	0.395628	SDR family oxidoreductase	I	COG1028	2050038	2050919	-	130:GACTC,152:GATTC	2
ATU_RS16950	ATU_RS16950	Atu3654	NC_003063.2	-1.2212	-0.288294	0.182582	hypothetical protein	NA	NA	704727	705362	-	30:GATTC	1
ATU_RS10820	ATU_RS10820	Atu2218	NC_003062.2	-1.22075	-0.287764	0.0657107	ribose-phosphate pyrophosphokinase	F	COG0462	2186332	2187264	+	-166:GAGTC	1
ATU_RS07145	hfq	Atu1450	NC_003062.2	-1.22066	-0.287663	0.1513	RNA chaperone Hfq	T	COG1923	1446124	1446366	+	-177:GAATC,-71:GACTC	2
ATU_RS14660	ATU_RS14660	Atu3177	NC_003063.2	-1.22064	-0.287634	0.0870167	ribonuclease HI	L	COG0328	187365	187838	-	57:GATTC	1
ATU_RS14230	ATU_RS14230	Atu3089	NC_003063.2	-1.22034	-0.287281	0.332235	ABC transporter ATP-binding protein	E	COG3842	94885	95970	-	No match
ATU_RS10815	ATU_RS10815	Atu2217	NC_003062.2	-1.22029	-0.287219	0.04156	hypothetical protein	NA	NA	2185367	2186110	+	-195:GATTC,-189:GATTC	2
ATU_RS16575	ATU_RS16575	Atu3574	NC_003063.2	-1.22027	-0.287197	0.188214	sugar ABC transporter ATP-binding protein	G	COG1129	627634	628416	-	No match
ATU_RS21775	ATU_RS21775	Atu4644	NC_003063.2	-1.22	-0.286875	0.116786	helix-turn-helix transcriptional regulator	K	COG2207	1796867	1797736	-	No match
ATU_RS24770	ATU_RS24770	Atu5177	NC_003064.2	-1.21967	-0.286489	0.125353	efflux RND transporter periplasmic adaptor subunit	V	COG0845	173825	175018	+	No match
ATU_RS07415	ATU_RS07415	Atu1503	NC_003062.2	-1.21952	-0.286311	0.0667877	hypothetical protein	NA	NA	1492519	1492746	-	186:GACTC	1
ATU_RS06720	ATU_RS06720	Atu1362	NC_003062.2	-1.21914	-0.285866	0.0343291	PAS domain-containing hybrid sensor histidine kinase/response regulator	T;T;T	COG0642;COG0784;COG2202	1355121	1357706	+	-58:GATTC	1
ATU_RS08570	hisI	Atu1750	NC_003062.2	-1.21886	-0.285531	0.0920084	phosphoribosyl-AMP cyclohydrolase	E	COG0139	1737056	1737508	+	No match
ATU_RS12670	ATU_RS12670	Atu2602	NC_003062.2	-1.2171	-0.283451	0.0731338	carbohydrate ABC transporter permease	G	COG0395	2581533	2582390	-	No match
ATU_RS08170	ATU_RS08170	NA	NC_003062.2	-1.21624	-0.282423	0.0706722	DUF1127 domain-containing protein	S	COG5457	1653160	1653306	+	-188:GAATC	1
ATU_RS08300	moaA	Atu1695	NC_003062.2	-1.21603	-0.282182	0.216726	GTP 3'_2C8-cyclase MoaA	H	COG2896	1680160	1681209	+	No match
ATU_RS00035	fxsA	Atu0007	NC_003062.2	-1.21595	-0.282089	0.133929	membrane protein FxsA	R	COG3030	4493	5029	-	59:GAATC	1
ATU_RS07490	ATU_RS07490	Atu1517	NC_003062.2	-1.21536	-0.281388	0.101167	gamma carbonic anhydrase family protein	R	COG0663	1508043	1508573	+	No match
ATU_RS06955	ATU_RS06955	Atu1409	NC_003062.2	-1.21533	-0.281345	0.153992	ureidoglycolate lyase	F	COG3194	1403654	1404142	+	No match
ATU_RS13830	ATU_RS13830	Atu3007	NC_003063.2	-1.21525	-0.281257	0.328939	hypothetical protein	NA	NA	4831	5079	-	59:GAATC	1
ATU_RS23885	ATU_RS23885	Atu6186	NC_003065.3	-1.21467	-0.28057	0.343263	virA/G regulated protein	NA	NA	204774	205232	+	No match
ATU_RS20810	ATU_RS20810	Atu4438	NC_003063.2	-1.21454	-0.28041	0.0671508	ABC transporter substrate-binding protein	E	COG0747	1581671	1583206	+	No match
ATU_RS22250	ATU_RS22250	Atu4742	NC_003063.2	-1.21379	-0.279514	0.310214	tetratricopeptide repeat protein	M	COG4783	1911467	1911790	-	No match
ATU_RS16865	ATU_RS16865	Atu3632	NC_003063.2	-1.21368	-0.279383	0.0906374	sulfurtransferase TusA family protein	J	COG0425	684335	684571	+	No match
ATU_RS09630	ATU_RS09630	Atu1971	NC_003062.2	-1.21366	-0.279366	0.0862963	hypothetical protein	NA	NA	1940053	1940502	-	5:GACTC	1
ATU_RS16945	ATU_RS16945	Atu3652	NC_003063.2	-1.21279	-0.27833	0.117077	acyl-CoA thioesterase	NA	NA	703047	703889	+	No match
ATU_RS16635	ATU_RS16635	Atu3586	NC_003063.2	-1.21279	-0.278327	0.0355141	acyl-CoA carboxylase subunit beta	I	COG4799	641322	642854	-	No match
ATU_RS09330	ATU_RS09330	NA	NC_003062.2	-1.2116	-0.276913	0.120417	extensin family protein	S	COG3921	1886631	1887959	-	No match
ATU_RS17750	ATU_RS17750	Atu3811	NC_003063.2	-1.21151	-0.276803	0.208029	hydrolase	H	COG1335	907774	908418	+	No match
ATU_RS12930	ATU_RS12930	Atu2657	NC_003062.2	-1.21144	-0.276725	0.0690579	TerB family tellurite resistance protein	P	COG4103	2640510	2640998	+	No match
ATU_RS01325	ATU_RS01325	Atu0276	NC_003062.2	-1.21052	-0.275632	0.0909434	ArsC family reductase	P	COG1393	271981	272328	-	No match
ATU_RS14750	ATU_RS14750	Atu3196	NC_003063.2	-1.21024	-0.275299	0.142036	type III PLP-dependent enzyme	NA	NA	204249	205382	-	22:GACTC,32:GAATC,69:GAATC,90:GAATC	4
ATU_RS22930	ATU_RS22930	Atu4882	NC_003063.2	-1.21021	-0.275257	0.100759	hypothetical protein	NA	NA	2063207	2063341	+	No match
ATU_RS06725	clpS	Atu1363	NC_003062.2	-1.20998	-0.274989	0.216692	ATP-dependent Clp protease adapter ClpS	O	COG2127	1357979	1358332	+	No match
ATU_RS20495	ATU_RS20495	Atu4374	NC_003063.2	-1.20977	-0.274731	0.0620436	sugar phosphate isomerase/epimerase	G	COG1082	1511274	1512323	+	No match
ATU_RS14710	ugpE	Atu3187	NC_003063.2	-1.20973	-0.274681	0.0906735	sn-glycerol-3-phosphate ABC transporter permease UgpE	G	COG0395	196868	197716	+	No match
ATU_RS21000	ATU_RS21000	Atu4478	NC_003063.2	-1.20968	-0.274628	0.552204	HlyD family secretion protein	V	COG1566	1622046	1623263	+	No match
ATU_RS24165	ATU_RS24165	NA	NC_003064.2	-1.20878	-0.27355	0.11565	hypothetical protein	NA	NA	46372	46638	-	No match
ATU_RS05065	ATU_RS05065	Atu1021	NC_003062.2	-1.20877	-0.273541	0.0776088	porin	NA	NA	1013942	1015039	+	No match
ATU_RS18155	ATU_RS18155	Atu3897	NC_003063.2	-1.20856	-0.273285	0.302335	glycerol-3-phosphate dehydrogenase	C	COG0578	992268	993791	-	172:GAATC	1
ATU_RS06120	ATU_RS06120	Atu1239	NC_003062.2	-1.20838	-0.273078	0.0870341	exopolysaccharide transport family protein	D;M	COG0489;COG3206	1228032	1230293	+	-197:GAGTC,-104:GATTC	2
ATU_RS16460	ATU_RS16460	Atu3553	NC_003063.2	-1.20822	-0.272881	0.172979	hypothetical protein	NA	NA	603686	605014	+	No match
ATU_RS01975	ATU_RS01975	Atu0410	NC_003062.2	-1.20778	-0.272355	0.0797127	helix-turn-helix transcriptional regulator	K	COG2207	408705	409586	+	No match
ATU_RS06940	ATU_RS06940	Atu1406	NC_003062.2	-1.20767	-0.272228	0.325474	mandelate racemase/muconate lactonizing enzyme family protein	M	COG4948	1400578	1401780	+	No match
ATU_RS22500	ATU_RS22500	Atu4793	NC_003063.2	-1.20736	-0.271861	0.150884	polysaccharide biosynthesis/export family protein	M	COG1596	1967537	1968796	-	No match
ATU_RS26505	ATU_RS26505	NA	NC_003062.2	-1.20735	-0.271848	0.154269	hypothetical protein	NA	NA	272562	272729	+	No match
ATU_RS23270	ATU_RS23270	Atu6054	NC_003065.3	-1.20694	-0.271351	0.170712	hypothetical protein	NA	NA	65715	66107	-	No match
ATU_RS07855	ATU_RS07855	Atu1600	NC_003062.2	-1.20689	-0.271299	0.116008	acyl carrier protein	I	COG0236	1581576	1581860	-	No match
ATU_RS18300	ATU_RS18300	Atu3927	NC_003063.2	-1.20655	-0.270883	0.0875566	D-TA family PLP-dependent enzyme	E	COG3616	1029193	1030281	+	No match
ATU_RS00925	ATU_RS00925	Atu0194	NC_003062.2	-1.20591	-0.270125	0.0395693	FAD-binding oxidoreductase	E	COG0665	198283	199584	+	No match
ATU_RS09710	ATU_RS09710	Atu1988	NC_003062.2	-1.20588	-0.270088	0.107238	response regulator	T;T	COG2204;COG3920	1952838	1953830	-	No match
ATU_RS17165	ATU_RS17165	Atu3699	NC_003063.2	-1.20586	-0.270062	0.129354	prolyl-tRNA synthetase associated domain-containing protein	R	COG3760	778772	779281	-	22:GATTC	1
ATU_RS20950	ATU_RS20950	Atu4468	NC_003063.2	-1.20575	-0.269928	0.476959	metal ABC transporter permease	P	COG1108	1609891	1610697	-	No match
ATU_RS07620	ATU_RS07620	Atu1544	NC_003062.2	-1.20559	-0.269736	0.116137	DUF599 domain-containing protein	S	COG3821	1534244	1534936	+	-31:GATTC	1
ATU_RS21325	ATU_RS21325	Atu4547	NC_003063.2	-1.20557	-0.269711	0.332792	3-oxoacid CoA-transferase subunit A	I	COG1788	1692615	1693322	+	No match
ATU_RS07695	ATU_RS07695	Atu1561	NC_003062.2	-1.20489	-0.268904	0.114104	Mth938-like domain-containing protein	S	COG3737	1547977	1548369	-	No match
ATU_RS02605	ATU_RS02605	Atu0529	NC_003062.2	-1.20464	-0.268597	0.120206	pyridoxal phosphate-dependent aminotransferase	E	COG0436	522122	523288	+	No match
ATU_RS22880	ATU_RS22880	Atu4870	NC_003063.2	-1.2046	-0.268551	0.317692	zinc-binding alcohol dehydrogenase family protein	C	COG0604	2053716	2054675	-	No match
ATU_RS11190	ATU_RS11190	Atu2293	NC_003062.2	-1.20459	-0.268538	0.344305	hypothetical protein	NA	NA	2267872	2268423	-	No match
ATU_RS08200	ATU_RS08200	Atu1672	NC_003062.2	-1.20451	-0.268446	0.20199	AMP-binding protein	I	COG0318	1658392	1659924	+	-137:GATTC	1
ATU_RS00535	ATU_RS00535	Atu0111	NC_003062.2	-1.20451	-0.268441	0.255699	DUF1868 domain-containing protein	S	COG5255	116299	117018	+	No match
ATU_RS11830	ATU_RS11830	Atu2427	NC_003062.2	-1.2045	-0.268436	0.0706722	branched-chain amino acid ABC transporter permease	E	COG0559	2399286	2400188	-	No match
ATU_RS16095	ATU_RS16095	Atu3476	NC_003063.2	-1.20443	-0.268353	0.0831138	Lrp/AsnC family transcriptional regulator	K	COG1522	523971	524444	+	No match
ATU_RS09195	ATU_RS09195	Atu1881	NC_003062.2	-1.20443	-0.268347	0.137549	ABC transporter permease	E	COG4160	1861713	1862543	+	No match
ATU_RS15980	ATU_RS15980	Atu3453	NC_003063.2	-1.20408	-0.267934	0.141346	mandelate racemase family protein	M	COG4948	500975	502123	+	No match
ATU_RS15700	ATU_RS15700	Atu3393	NC_003063.2	-1.20382	-0.267622	0.129752	pseudoazurin	C	COG3794	437676	438116	-	No match
ATU_RS19520	ATU_RS19520	Atu4176	NC_003063.2	-1.20303	-0.266674	0.228286	DUF4167 domain-containing protein	NA	NA	1297793	1298578	+	-197:GAATC	1
ATU_RS17960	ATU_RS17960	Atu3859	NC_003063.2	-1.20299	-0.266624	0.355077	tRNA-Ser	NA	NA	948179	948268	-	121:GAGTC	1
ATU_RS23815	ATU_RS23815	Atu6172	NC_003065.3	-1.20259	-0.266141	0.222841	type IV secretion system protein	U	COG3704	188454	189341	+	No match
ATU_RS02430	ATU_RS02430	Atu0493	NC_003062.2	-1.20257	-0.26612	0.26109	Rrf2 family transcriptional regulator	K	COG1959	479337	479840	-	No match
ATU_RS05045	ATU_RS05045	Atu8146	NC_003062.2	-1.20184	-0.265242	0.422125	hypothetical protein	NA	NA	1010508	1010849	-	No match
ATU_RS10235	ATU_RS10235	Atu2096	NC_003062.2	-1.20142	-0.264736	0.10863	UDP-N-acetylmuramoyl-L-alanine--D-glutamate ligase	M	COG0771	2059742	2061151	-	No match
ATU_RS02105	ATU_RS02105	Atu0438	NC_003062.2	-1.20124	-0.264519	0.0961031	tyrosine-type recombinase/integrase	NA	NA	433831	434859	-	No match
ATU_RS26330	ATU_RS26330	Atu5512	NC_003064.2	-1.20104	-0.26428	0.461951	hypothetical protein	NA	NA	505590	505814	-	18:GAGTC	1
ATU_RS00020	ATU_RS00020	Atu0004	NC_003062.2	-1.20091	-0.264134	0.132142	dephospho-CoA kinase	H	COG0237	2508	3089	+	-60:GATTC	1
ATU_RS22550	ATU_RS22550	Atu4803	NC_003063.2	-1.20045	-0.263577	0.157643	response regulator transcription factor	K	COG2197	1979566	1980294	-	80:GAGTC,177:GATTC	2
ATU_RS17260	ybgC	Atu3718	NC_003063.2	-1.20023	-0.263316	0.0794854	tol-pal system-associated acyl-CoA thioesterase	I	COG0824	800354	800794	-	No match
Atumisc_RNA_3-pAt	repE-pAt-3	NA	NC_003064.2	-1.19991	-0.262925	0.269209	S-element replication regulator ncRNA putative	NA	NA	2398	2478	-	42:GAATC,57:GAATC,70:GAGTC,98:GAATC	4
ATU_RS04985	ATU_RS04985	Atu1004	NC_003062.2	-1.19946	-0.262391	0.12834	PIN domain nuclease	V	COG1487	1001210	1001599	-	No match
ATU_RS20470	ATU_RS20470	Atu4369	NC_003063.2	-1.19933	-0.262223	0.469599	substrate-binding domain-containing protein	G	COG1879	1505684	1506706	+	-80:GACTC	1
ATU_RS07365	ATU_RS07365	Atu1494	NC_003062.2	-1.19859	-0.261338	0.107085	MBL fold metallo-hydrolase	P	COG1235	1483588	1484412	-	No match
ATU_RS08655	ATU_RS08655	Atu1767	NC_003062.2	-1.1984	-0.261108	0.128467	GlxA family transcriptional regulator	K	COG4977	1750875	1751915	+	-99:GATTC	1
ATU_RS00905	ATU_RS00905	Atu0189	NC_003062.2	-1.19828	-0.260962	0.144906	ABC transporter permease	Q	COG4239	192608	193753	+	No match
ATU_RS03665	ATU_RS03665	Atu0744	NC_003062.2	-1.19751	-0.260034	0.247842	nuclear transport factor 2 family protein	NA	NA	742332	742694	+	No match
ATU_RS23680	ATU_RS23680	Atu6139	NC_003065.3	-1.19718	-0.259642	0.156727	ABC transporter substrate-binding protein	E	COG0747	158298	159863	+	-129:GACTC	1
ATU_RS20540	ATU_RS20540	Atu4383	NC_003063.2	-1.19711	-0.259555	0.357633	NnrS family protein	T	COG3213	1520670	1521902	+	No match
ATU_RS23330	ATU_RS23330	Atu6066	NC_003065.3	-1.19705	-0.259484	0.158083	acyl-CoA/acyl-ACP dehydrogenase	I	COG1960	78290	79495	-	22:GAGTC	1
ATU_RS23150	ATU_RS23150	Atu6030	NC_003065.3	-1.19704	-0.259477	0.460952	hypothetical protein	NA	NA	41214	41573	-	No match
ATU_RS18330	hutH	Atu3933	NC_003063.2	-1.19682	-0.259201	0.453754	histidine ammonia-lyase	E	COG2986	1036224	1037768	-	No match
ATU_RS12150	ATU_RS12150	Atu2493	NC_003062.2	-1.19653	-0.258856	0.136786	Re/Si-specific NAD(P)(+) transhydrogenase subunit alpha	C	COG3288	2462596	2464170	+	No match
ATU_RS07740	cysE	Atu1571	NC_003062.2	-1.19651	-0.258828	0.227661	serine O-acetyltransferase	E	COG1045	1557381	1558205	-	63:GATTC	1
ATU_RS06250	ATU_RS06250	Atu1268	NC_003062.2	-1.19647	-0.258784	0.0948081	NADH-quinone oxidoreductase subunit A	C	COG0838	1256220	1256585	+	-51:GACTC	1
ATU_RS16915	tssI	Atu3642	NC_003063.2	-1.19645	-0.258759	0.0633407	type VI secretion system tip protein VgrG	U	COG3501	694941	697205	-	85:GATTC	1
ATU_RS09595	secE	Atu1962	NC_003062.2	-1.19597	-0.258183	0.143358	preprotein translocase subunit SecE	U	COG0690	1934760	1934960	-	84:GATTC	1
ATU_RS12285	mprF	Atu2521	NC_003062.2	-1.19576	-0.257928	0.0564596	bifunctional lysylphosphatidylglycerol flippase/synthetase MprF	M;I	COG0392;COG2898	2490048	2492648	+	No match
ATU_RS24295	ATU_RS24295	Atu5071	NC_003064.2	-1.1956	-0.257732	0.0901493	peptide ABC transporter substrate-binding protein	E	COG0747	70032	71549	-	No match
ATU_RS00345	ATU_RS00345	Atu0072	NC_003062.2	-1.19541	-0.257509	0.0934001	alpha/beta hydrolase	R	COG4782	74781	75893	-	No match
ATU_RS22830	ATU_RS22830	NA	NC_003063.2	-1.19529	-0.257356	0.331165	hypothetical protein	NA	NA	2046268	2046462	+	-17:GAGTC	1
ATU_RS10185	ftsZAt / ftsZ2	Atu2086	NC_003062.2	-1.19482	-0.256796	0.205051	cell division protein FtsZ	D	COG0206	2047119	2048870	-	43:GATTC	1
ATU_RS18690	ATU_RS18690	Atu4004	NC_003063.2	-1.19478	-0.256747	0.0920084	LysR family transcriptional regulator	K	COG0583	1117648	1118490	+	No match
ATU_RS09930	ATU_RS09930	Atu2033	NC_003062.2	-1.19466	-0.256598	0.08565	SRPBCC family protein	I	COG3832	1992395	1992928	-	No match
ATU_RS22410	ATU_RS22410	Atu4774	NC_003063.2	-1.19445	-0.256348	0.161831	response regulator transcription factor	K	COG4566	1942408	1943064	-	No match
ATU_RS19930	ATU_RS19930	Atu4261	NC_003063.2	-1.19438	-0.256264	0.309809	ABC transporter ATP-binding protein	P	COG1116	1387390	1388157	-	No match
ATU_RS19510	prfA	Atu4174	NC_003063.2	-1.19425	-0.256103	0.043274	peptide chain release factor 1	J	COG0216	1295449	1296531	+	No match
ATU_RS09105	ATU_RS09105	Atu1861	NC_003062.2	-1.19417	-0.256006	0.689294	TerC family protein	P	COG0861	1840759	1841742	+	No match
ATU_RS09980	ATU_RS09980	Atu2044	NC_003062.2	-1.19413	-0.255957	0.203871	protease modulator HflC	O	COG0330	2003144	2004067	-	No match
ATU_RS09990	ATU_RS09990	Atu2046	NC_003062.2	-1.19403	-0.255833	0.206193	dihydrofolate reductase	H	COG0262	2005331	2005858	-	25:GAATC	1
ATU_RS07050	ATU_RS07050	Atu1430	NC_003062.2	-1.19372	-0.25546	0.0455288	pyruvate dehydrogenase complex E1 component subunit beta	C;C	COG0022;COG0508	1424710	1426131	+	No match
ATU_RS04295	ATU_RS04295	Atu0872	NC_003062.2	-1.19363	-0.255356	0.238491	methyl-accepting chemotaxis protein	T	COG0840	868168	870525	+	No match
ATU_RS17030	ATU_RS17030	Atu3671	NC_003063.2	-1.19353	-0.255238	0.151453	LLM class flavin-dependent oxidoreductase	H	COG2141	721484	722551	-	No match
ATU_RS17725	ATU_RS17725	Atu3806	NC_003063.2	-1.19333	-0.254991	0.157329	cystathionine gamma-synthase family protein	E	COG0626	902788	904071	-	188:GAATC	1
ATU_RS13275	pyc	Atu2726	NC_003062.2	-1.19328	-0.254928	0.0522585	pyruvate carboxylase	C	COG1038	2711719	2715180	-	178:GATTC	1
ATU_RS20815	ATU_RS20815	Atu4439	NC_003063.2	-1.19315	-0.254777	0.0671239	ABC transporter permease	E	COG0601	1583401	1584351	+	-84:GATTC	1
ATU_RS18640	ATU_RS18640	Atu3994	NC_003063.2	-1.19254	-0.254034	0.462317	hypothetical protein	NA	NA	1108391	1109311	-	No match
ATU_RS21730	ATU_RS21730	Atu4634	NC_003063.2	-1.19212	-0.253531	0.108471	DUF47 domain-containing protein	P	COG1392	1784330	1784974	-	No match
ATU_RS20020	ATU_RS20020	Atu4278	NC_003063.2	-1.19196	-0.253339	0.276233	pyridoxal phosphate-dependent aminotransferase	E	COG0436	1402734	1403939	+	No match
ATU_RS02220	ATU_RS02220	NA	NC_003062.2	-1.19174	-0.253075	0.5039	DUF2190 family protein	NA	COG5471	447298	447621	+	No match
ATU_RS26445	ATU_RS26445	NA	NC_003064.2	-1.19156	-0.252849	0.305532	3-oxoacyl-ACP reductase	NA	NA	531985	532140	-	No match
ATU_RS11095	ATU_RS11095	Atu2274	NC_003062.2	-1.1911	-0.252295	0.1845	cation transporter	P	COG0053	2245862	2246764	-	No match
ATU_RS14320	ATU_RS14320	Atu3107	NC_003063.2	-1.19086	-0.251998	0.104423	LacI family DNA-binding transcriptional regulator	K	COG1609	115756	116817	+	No match
ATU_RS15685	ATU_RS15685	Atu3390	NC_003063.2	-1.19073	-0.251849	0.110174	ABC transporter substrate-binding protein	P	COG0614	434192	435331	-	No match
ATU_RS21970	ATU_RS21970	Atu4685	NC_003063.2	-1.19071	-0.251825	0.0896763	LacI family DNA-binding transcriptional regulator	K	COG1609	1844086	1845108	-	No match
ATU_RS10445	ATU_RS10445	Atu2139	NC_003062.2	-1.19062	-0.251712	0.138864	aldehyde dehydrogenase family protein	I	COG1012	2104072	2105460	-	14:GATTC	1
ATU_RS04485	ATU_RS04485	Atu0910	NC_003062.2	-1.19027	-0.251284	0.212944	Na+/H+ antiporter subunit B	P	COG2111	901286	901705	+	No match
ATU_RS18715	ATU_RS18715	Atu4009	NC_003063.2	-1.18994	-0.250892	0.266305	IS3-like element ISAtu3 family transposase	X	COG2801	1120835	1122373	-	No match
ATU_RS23265	ATU_RS23265	Atu6053	NC_003065.3	-1.18975	-0.25066	0.393012	hypothetical protein	NA	NA	65282	65686	+	No match
ATU_RS20920	ATU_RS20920	Atu4461	NC_003063.2	-1.18961	-0.250492	0.222549	type II toxin-antitoxin system RelE/ParE family toxin	X	COG3668	1605176	1605463	+	No match
ATU_RS25980	ATU_RS25980	Atu5439	NC_003064.2	-1.18946	-0.250305	0.277495	putative glycolipid-binding domain-containing protein	S	COG3554	432238	432804	-	No match
ATU_RS14755	ATU_RS14755	Atu3197	NC_003063.2	-1.18879	-0.249495	0.0762348	LysR family transcriptional regulator	K	COG0583	205919	206812	+	-174:GACTC	1
ATU_RS10355	ATU_RS10355	Atu2121	NC_003062.2	-1.18879	-0.249494	0.133626	glycoside hydrolase family 25 protein	M	COG3757	2084814	2085593	+	-139:GAATC	1
ATU_RS20965	ATU_RS20965	Atu4471	NC_003063.2	-1.18864	-0.249307	0.388303	metal ABC transporter substrate-binding protein	P	COG0803	1612488	1613378	-	50:GAATC	1
ATU_RS09760	ATU_RS09760	Atu1998	NC_003062.2	-1.18846	-0.24909	0.114058	nuclear transport factor 2 family protein	R	COG4922	1961076	1961552	-	No match
ATU_RS14705	ugpA	Atu3186	NC_003063.2	-1.18804	-0.248581	0.128575	sn-glycerol-3-phosphate ABC transporter permease UgpA	G	COG1175	195977	196858	+	No match
ATU_RS25865	ATU_RS25865	Atu5415	NC_003064.2	-1.18803	-0.248572	0.160602	flavin reductase family protein	C	COG1853	410581	411255	+	No match
ATU_RS23145	ATU_RS23145	Atu6029	NC_003065.3	-1.18778	-0.248273	0.253763	LysR family transcriptional regulator	K	COG0583	40308	41210	+	No match
ATU_RS21805	ugpC	Atu4650	NC_003063.2	-1.1876	-0.248049	0.254619	sn-glycerol-3-phosphate ABC transporter ATP-binding protein UgpC	G	COG3839	1803714	1804754	-	No match
ATU_RS00170	ATU_RS00170	Atu0035	NC_003062.2	-1.18756	-0.247998	0.593629	phosphoenolpyruvate carboxykinase	C	COG1866	37589	39199	+	No match
ATU_RS17975	ATU_RS17975	Atu3862	NC_003063.2	-1.18744	-0.24785	0.129354	hypothetical protein	NA	NA	951538	951771	+	-25:GAGTC	1
ATU_RS14410	ATU_RS14410	Atu3127	NC_003063.2	-1.18733	-0.247716	0.203049	acyltransferase	M	COG1835	133736	134833	-	24:GATTC,104:GATTC	2
ATU_RS14170	ATU_RS14170	Atu3077	NC_003063.2	-1.18713	-0.247478	0.141542	class C beta-lactamase	V	COG1680	82966	84123	-	No match
ATU_RS18945	ATU_RS18945	Atu4055	NC_003063.2	-1.18676	-0.247028	0.184105	family 16 glycosylhydrolase	G	COG2273	1172360	1173151	-	No match
ATU_RS13030	ATU_RS13030	Atu2676	NC_003062.2	-1.18537	-0.245335	0.221607	4a-hydroxytetrahydrobiopterin dehydratase	H	COG2154	2659960	2660265	-	1:GAATC,177:GATTC	2
ATU_RS15200	thiD	Atu3290	NC_003063.2	-1.18507	-0.244975	0.199295	bifunctional hydroxymethylpyrimidine kinase/phosphomethylpyrimidine kinase	H	COG0351	316117	316914	+	No match
ATU_RS20880	ATU_RS20880	Atu4452	NC_003063.2	-1.18505	-0.244946	0.159072	HAD family hydrolase	G	COG0637	1598156	1598875	+	-117:GAATC	1
ATU_RS17065	ATU_RS17065	Atu3679	NC_003063.2	-1.18444	-0.244199	0.256654	siderophore biosynthesis protein	NA	NA	736961	737479	+	No match
ATU_RS11980	ATU_RS11980	Atu2458	NC_003062.2	-1.18416	-0.243867	0.0845669	heme ABC transporter ATP-binding protein	P	COG4559	2428220	2429002	-	No match
ATU_RS20300	ATU_RS20300	Atu4335	NC_003063.2	-1.18385	-0.243481	0.129128	FHA domain-containing protein	T	COG3456	1467064	1468263	-	No match
ATU_RS02505	ATU_RS02505	Atu0509	NC_003062.2	-1.18383	-0.243456	0.100465	Na+/H+ antiporter subunit E	P	COG1863	497761	498249	-	No match
ATU_RS22730	ATU_RS22730	Atu4839	NC_003063.2	-1.18382	-0.243451	0.0920322	SDR family NAD(P)-dependent oxidoreductase	I	COG1028	2019188	2019886	+	No match
ATU_RS18305	ATU_RS18305	Atu3928	NC_003063.2	-1.18372	-0.243322	0.090804	M81 family metallopeptidase	R	COG5476	1030354	1031832	+	-49:GAATC,-12:GAATC	2
ATU_RS00900	ATU_RS00900	Atu0188	NC_003062.2	-1.18358	-0.243155	0.203705	microcin C ABC transporter permease YejB	Q	COG4174	191514	192608	+	-112:GATTC,-93:GAATC	2
ATU_RS05745	ATU_RS05745	Atu1163	NC_003062.2	-1.18358	-0.243152	0.22172	winged helix-turn-helix transcriptional regulator	K	COG1846	1157540	1158049	+	No match
ATU_RS21215	ATU_RS21215	Atu4524	NC_003063.2	-1.1835	-0.243058	0.418335	ABC transporter permease	E	COG0601	1671074	1671997	-	No match
ATU_RS09665	ATU_RS09665	Atu1979	NC_003062.2	-1.18348	-0.243032	0.157897	class I SAM-dependent methyltransferase	I	COG2230	1945698	1946930	+	No match
ATU_RS18230	ATU_RS18230	Atu3912	NC_003063.2	-1.18283	-0.242249	0.315002	5-oxoprolinase/urea amidolyase family protein	E;E	COG1984;COG2049	1011313	1012923	+	No match
ATU_RS10460	ATU_RS10460	Atu2142	NC_003062.2	-1.18272	-0.242107	0.0695841	glutamine synthetase	E	COG0174	2106378	2107742	-	No match
ATU_RS10720	ATU_RS10720	Atu2195	NC_003062.2	-1.18256	-0.241918	0.159312	calcium proton antiporter	P	COG0387	2168453	2169559	+	No match
ATU_RS02075	ATU_RS02075	Atu0432	NC_003062.2	-1.18247	-0.241801	0.0864231	O-succinylhomoserine sulfhydrylase	E	COG0626	428128	429312	-	No match
ATU_RS24170	ATU_RS24170	NA	NC_003064.2	-1.18243	-0.241756	0.236234	hypothetical protein	NA	NA	46641	46889	-	No match
ATU_RS14635	ATU_RS14635	Atu3172	NC_003063.2	-1.1824	-0.241721	0.225496	carbohydrate ABC transporter permease	G	COG0395	182036	182866	-	No match
ATU_RS23555	ATU_RS23555	Atu6114	NC_003065.3	-1.18206	-0.241309	0.188987	hypothetical protein	NA	NA	134896	135138	-	78:GATTC	1
ATU_RS04145	ATU_RS04145	Atu0842	NC_003062.2	-1.18183	-0.241018	0.131908	mannosyltransferase	M	COG3774	842516	843298	-	21:GAATC	1
ATU_RS19875	ATU_RS19875	Atu4250	NC_003063.2	-1.18147	-0.240587	0.180176	carbohydrate ABC transporter permease	G	COG0395	1374344	1375186	-	No match
ATU_RS12815	ATU_RS12815	Atu2633	NC_003062.2	-1.18142	-0.240526	0.196603	LysE family translocator	E	COG1280	2617048	2617695	-	No match
ATU_RS02500	ATU_RS02500	Atu0508	NC_003062.2	-1.18132	-0.240395	0.380536	K+/H+ antiporter subunit F	P	COG2212	497483	497764	-	146:GAATC,182:GAATC	2
ATU_RS10675	ATU_RS10675	Atu2184	NC_003062.2	-1.18099	-0.240001	0.0620736	Lrp/AsnC family transcriptional regulator	K	COG1522	2160439	2160906	-	51:GATTC	1
ATU_RS10960	ATU_RS10960	Atu2246	NC_003062.2	-1.18047	-0.239364	0.257036	hypothetical protein	NA	NA	2219581	2219856	-	57:GAGTC,102:GAATC	2
ATU_RS12895	ATU_RS12895	Atu2649	NC_003062.2	-1.18045	-0.239334	0.0885194	YciI family protein	Q	COG2350	2633146	2633439	-	No match
ATU_RS24315	ATU_RS24315	Atu5075	NC_003064.2	-1.18009	-0.238892	0.109689	FadR family transcriptional regulator	K	COG2186	75239	75943	-	No match
ATU_RS20035	ATU_RS20035	Atu4281	NC_003063.2	-1.17898	-0.237542	0.398083	amino acid ABC transporter permease	E	COG0765	1405920	1406627	+	No match
ATU_RS06525	ATU_RS06525	Atu1323	NC_003062.2	-1.17879	-0.237309	0.202255	DUF1294 domain-containing protein	S	COG3326	1311970	1312302	-	No match
ATU_RS22765	rbsK	Atu4847	NC_003063.2	-1.17875	-0.237264	0.132872	ribokinase	G	COG0524	2027412	2028350	+	No match
ATU_RS10975	ATU_RS10975	Atu2249	NC_003062.2	-1.17825	-0.236651	0.114337	DUF1059 domain-containing protein	S	COG5466	2221397	2221582	+	No match
ATU_RS20955	ATU_RS20955	Atu4469	NC_003063.2	-1.178	-0.236345	0.589479	metal ABC transporter permease	P	COG1108	1610742	1611602	-	No match
ATU_RS13650	cobG	Atu2803	NC_003062.2	-1.17796	-0.23629	0.0721931	precorrin-3B synthase	P	COG0155	2803621	2804976	-	No match
ATU_RS03535	ATU_RS03535	Atu0717	NC_003062.2	-1.17785	-0.236155	0.157608	F0F1 ATP synthase subunit B	C	COG0711	717656	718141	+	No match
ATU_RS17445	ATU_RS17445	Atu3753	NC_003063.2	-1.17766	-0.235923	0.0657107	DUF465 domain-containing protein	S	COG5481	836179	836382	+	No match
ATU_RS07220	ATU_RS07220	NA	NC_003062.2	-1.1776	-0.235844	0.539694	DUF3008 family protein	NA	NA	1462697	1462882	-	No match
ATU_RS00655	ATU_RS00655	Atu0136	NC_003062.2	-1.17676	-0.23482	0.138587	adenosine deaminase	F	COG1816	139319	140296	-	No match
ATU_RS16860	ATU_RS16860	Atu3631	NC_003063.2	-1.17669	-0.234732	0.0921994	transpeptidase	M	COG3034	683040	684338	+	No match
ATU_RS10055	ATU_RS10055	Atu2058	NC_003062.2	-1.17638	-0.234356	0.0752871	glycosyltransferase family 25 protein	M	COG3306	2022324	2023136	+	No match
ATU_RS22340	ATU_RS22340	Atu4760	NC_003063.2	-1.17599	-0.233873	0.0794893	PLP-dependent aminotransferase family protein	K	COG1167	1928862	1930310	-	No match
ATU_RS20315	tssE	Atu4338	NC_003063.2	-1.17593	-0.233796	0.310036	type VI secretion system baseplate subunit TssE	U	COG3518	1471062	1471571	-	No match
ATU_RS01485	gshB	Atu0310	NC_003062.2	-1.17589	-0.233755	0.143866	glutathione synthase	J	COG0189	302305	303264	+	No match
ATU_RS11465	chvE	Atu2348	NC_003062.2	-1.17586	-0.233713	0.301097	sugar ABC transporter substrate-binding protein ChvE	G	COG4213	2325655	2326719	-	158:GAATC	1
ATU_RS22585	ATU_RS22585	Atu4811	NC_003063.2	-1.17536	-0.233106	0.507468	undecaprenyl/decaprenyl-phosphate alpha-N-acetylglucosaminyl 1-phosphate transferase	M	COG0472	1990412	1991557	+	-111:GATTC	1
ATU_RS16940	ATU_RS16940	Atu3651	NC_003063.2	-1.17534	-0.233082	0.199838	dienelactone hydrolase family protein	Q	COG0412	702043	702909	+	No match
ATU_RS13420	ATU_RS13420	Atu2758	NC_003062.2	-1.17523	-0.232939	0.2368	ammonium transporter	P	COG0004	2757631	2758980	+	No match
ATU_RS10680	trxB	Atu2185	NC_003062.2	-1.17522	-0.232936	0.192739	thioredoxin-disulfide reductase	O	COG0492	2161161	2162135	+	No match
ATU_RS09995	ATU_RS09995	Atu2047	NC_003062.2	-1.17513	-0.232821	0.135335	thymidylate synthase	F	COG0207	2005855	2006649	-	14:GATTC	1
ATU_RS17730	ATU_RS17730	Atu3807	NC_003063.2	-1.17502	-0.232685	0.252681	Lrp/AsnC family transcriptional regulator	K	COG1522	904195	904653	+	No match
ATU_RS08010	ATU_RS08010	Atu1631	NC_003062.2	-1.17446	-0.231998	0.153718	response regulator	K	COG3706	1616742	1617575	-	54:GAATC	1
ATU_RS19320	ATU_RS19320	NA	NC_003063.2	-1.17434	-0.231853	0.226894	hypothetical protein	NA	NA	1252983	1253279	+	No match
ATU_RS04490	ATU_RS04490	Atu0911	NC_003062.2	-1.17362	-0.230964	0.594274	Na+/H+ antiporter subunit C	P	COG1006	901705	902082	+	No match
ATU_RS01160	ATU_RS01160	Atu0243	NC_003062.2	-1.17346	-0.230771	0.143334	GNAT family N-acetyltransferase	NA	NA	242804	243409	-	No match
ATU_RS18910	ATU_RS18910	Atu4048	NC_003063.2	-1.17338	-0.230674	0.100067	glyoxylate/hydroxypyruvate reductase A	H	COG0111	1163701	1164645	-	No match
ATU_RS18750	ATU_RS18750	Atu4015	NC_003063.2	-1.17303	-0.230241	0.191705	DUF1612 and helix-turn-helix domain-containing protein	NA	NA	1127343	1128458	-	No match
ATU_RS17245	ATU_RS17245	Atu3715	NC_003063.2	-1.17286	-0.230029	0.185208	hypothetical protein	NA	NA	797692	798846	-	110:GAATC	1
ATU_RS04650	ATU_RS04650	NA	NC_003062.2	-1.17271	-0.229849	0.524825	hypothetical protein	NA	NA	929600	929848	-	No match
ATU_RS17830	ATU_RS17830	Atu3828	NC_003063.2	-1.17249	-0.229576	0.140956	GNAT family N-acetyltransferase	E	COG1247	923782	924360	+	No match
ATU_RS11415	ATU_RS11415	Atu2338	NC_003062.2	-1.17235	-0.229403	0.0819067	circularly permuted type 2 ATP-grasp protein	R	COG2308	2315953	2317362	+	No match
ATU_RS23550	ATU_RS23550	Atu6113	NC_003065.3	-1.17191	-0.228862	0.264743	zeta toxin family protein	R	COG4185	134304	134924	-	129:GAATC	1
ATU_RS15500	ATU_RS15500	Atu3352	NC_003063.2	-1.17157	-0.228442	0.111569	carbohydrate ABC transporter substrate-binding protein	G	COG1653	385597	386829	-	1:GAGTC,76:GAATC	2
ATU_RS26475	ATU_RS26475	Atu5542	NC_003064.2	-1.17088	-0.227591	0.329605	hypothetical protein	NA	NA	537281	537652	-	No match
ATU_RS19250	ATU_RS19250	Atu4118	NC_003063.2	-1.17061	-0.227267	0.200378	GntR family transcriptional regulator	K	COG1802	1237357	1238031	-	No match
ATU_RS09745	ATU_RS09745	Atu1995	NC_003062.2	-1.17019	-0.226737	0.38942	hypothetical protein	NA	NA	1958528	1959121	+	No match
ATU_RS20910	ATU_RS20910	Atu4459	NC_003063.2	-1.17014	-0.226675	0.105358	methylated-DNA--[protein]-cysteine S-methyltransferase	L;K	COG0350;COG2207	1604009	1604881	+	No match
ATU_RS18425	ATU_RS18425	Atu3953	NC_003063.2	-1.17006	-0.226583	0.370347	4-hydroxyproline epimerase	E	COG3938	1056739	1057737	-	No match
ATU_RS17770	ATU_RS17770	Atu3815	NC_003063.2	-1.16992	-0.226405	0.115918	GntR family transcriptional regulator	K	COG1802	910387	911136	-	26:GACTC	1
ATU_RS17280	ATU_RS17280	Atu3721	NC_003063.2	-1.16986	-0.226341	0.212059	HVA1 family protein	NA	NA	802060	802281	-	139:GAATC	1
ATU_RS17965	ATU_RS17965	Atu3860	NC_003063.2	-1.16967	-0.226107	0.192838	ATP-grasp domain-containing protein	M;R	COG0726;COG3919	948602	950845	-	No match
ATU_RS13235	ATU_RS13235	Atu2718	NC_003062.2	-1.16922	-0.225546	0.216378	homoserine O-succinyltransferase	E	COG1897	2703611	2704537	+	No match
ATU_RS07985	ATU_RS07985	Atu1626	NC_003062.2	-1.16917	-0.225486	0.247718	NAD(P)-dependent oxidoreductase	M	COG0451	1612798	1613688	+	No match
ATU_RS13390	ATU_RS13390	Atu2751	NC_003062.2	-1.16882	-0.225053	0.202644	ferredoxin family protein	F	COG1146	2750388	2750726	-	No match
ATU_RS20075	ATU_RS20075	Atu4289	NC_003063.2	-1.1686	-0.224777	0.164382	zinc-dependent alcohol dehydrogenase family protein	C	COG1062	1412652	1413776	-	No match
ATU_RS10470	ATU_RS10470	Atu2144	NC_003062.2	-1.16844	-0.22458	0.372416	N-formylglutamate amidohydrolase	E	COG3931	2109546	2110319	-	107:GACTC	1
ATU_RS07520	ATU_RS07520	Atu1523	NC_003062.2	-1.16831	-0.224421	0.164783	glycoside hydrolase family 2 protein	G	COG3250	1513393	1515891	+	No match
ATU_RS11335	ATU_RS11335	Atu2322	NC_003062.2	-1.16823	-0.224329	0.155299	metallophosphoesterase family protein	R	COG0622	2299754	2300497	-	No match
ATU_RS21545	ATU_RS21545	Atu4594	NC_003063.2	-1.1682	-0.224293	0.273324	hypothetical protein	NA	NA	1740482	1741168	-	No match
ATU_RS06815	bamA	Atu1381	NC_003062.2	-1.16804	-0.22409	0.152016	outer membrane protein assembly factor BamA	M	COG4775	1374514	1376838	+	-49:GAGTC	1
ATU_RS00205	ATU_RS00205	Atu8115	NC_003062.2	-1.16802	-0.224063	0.194277	DUF2628 domain-containing protein	NA	NA	43288	43782	-	No match
ATU_RS03650	ATU_RS03650	Atu0742	NC_003062.2	-1.16757	-0.223503	0.446785	nuclear transport factor 2 family protein	S	COG4538	740691	741062	+	No match
ATU_RS15810	ATU_RS15810	Atu3415	NC_003063.2	-1.1675	-0.223427	0.339609	ABC transporter substrate-binding protein	T	COG0834	462256	463191	-	No match
ATU_RS07630	ATU_RS07630	Atu1546	NC_003062.2	-1.16697	-0.222767	0.237919	MerR family DNA-binding transcriptional regulator	K	COG0789	1536180	1536566	-	11:GATTC,102:GATTC	2
ATU_RS08815	ATU_RS08815	Atu1799	NC_003062.2	-1.16673	-0.222469	0.279496	glycosyltransferase family 25 protein	M	COG3306	1785528	1786271	-	No match
ATU_RS20995	ATU_RS20995	Atu4477	NC_003063.2	-1.1666	-0.222307	0.117507	TetR/AcrR family transcriptional regulator	K	COG1309	1621200	1621886	-	No match
ATU_RS11495	ATU_RS11495	Atu2356	NC_003062.2	-1.16644	-0.222107	0.291805	O-antigen ligase family protein	M	COG3307	2330339	2331745	-	No match
ATU_RS22825	ATU_RS22825	Atu4860	NC_003063.2	-1.1662	-0.221821	0.237931	nucleotidyltransferase and HEPN domain-containing protein	R	COG1708	2045216	2046151	+	No match
ATU_RS16980	ATU_RS16980	Atu3661	NC_003063.2	-1.16602	-0.221592	0.289738	hypothetical protein	NA	NA	709086	709808	-	85:GACTC	1
ATU_RS10785	ATU_RS10785	Atu8172	NC_003062.2	-1.16581	-0.221332	0.202706	YbjN domain-containing protein	R	COG5465	2179750	2180250	-	146:GAATC,178:GAGTC	2
ATU_RS08780	ATU_RS08780	Atu1792	NC_003062.2	-1.16558	-0.22105	0.103138	ABC transporter ATP-binding protein	F	COG3845	1778409	1779968	-	No match
ATU_RS08025	ATU_RS08025	Atu1634	NC_003062.2	-1.16531	-0.220713	0.34939	GlsB/YeaQ/YmgE family stress response membrane protein	R	COG2261	1623203	1623457	+	-41:GAATC	1
ATU_RS20285	tssM	Atu4332	NC_003063.2	-1.16528	-0.220683	0.0874146	type VI secretion system membrane subunit TssM	U	COG3523	1460756	1464235	-	No match
ATU_RS26255	ATU_RS26255	Atu5497	NC_003064.2	-1.16494	-0.220256	0.198232	XdhC family protein	O	COG1975	487132	488121	+	No match
ATU_RS08600	ATU_RS08600	Atu1757	NC_003062.2	-1.16493	-0.220246	0.122383	transglutaminase-like cysteine peptidase	O	COG3672	1742384	1742992	+	No match
ATU_RS07670	lipB	Atu1556	NC_003062.2	-1.16481	-0.220093	0.221607	lipoyl(octanoyl) transferase LipB	H	COG0321	1543642	1544373	+	No match
ATU_RS02195	ATU_RS02195	Atu0449	NC_003062.2	-1.16448	-0.219689	0.426763	helix-turn-helix domain-containing protein	NA	NA	443396	444616	+	No match
ATU_RS11730	ATU_RS11730	Atu2407	NC_003062.2	-1.16447	-0.219676	0.134014	urease subunit gamma	E	COG0831	2376759	2377061	-	112:GATTC	1
ATU_RS20205	purU	Atu4315	NC_003063.2	-1.1644	-0.219588	0.177651	formyltetrahydrofolate deformylase	F	COG0788	1442632	1443516	+	No match
ATU_RS10930	ATU_RS10930	Atu2240	NC_003062.2	-1.16439	-0.219578	0.186949	endonuclease/exonuclease/phosphatase family protein	R	COG3021	2210875	2211807	+	-7:GATTC	1
ATU_RS18655	bioB	Atu3997	NC_003063.2	-1.16432	-0.219484	0.0909286	biotin synthase BioB	H	COG0502	1111072	1112091	+	No match
ATU_RS22125	ATU_RS22125	Atu8096	NC_003063.2	-1.16426	-0.219418	0.457505	CsbD family protein	S	COG3237	1878215	1878394	-	No match
ATU_RS02410	ATU_RS02410	Atu0489	NC_003062.2	-1.16394	-0.219019	0.288265	class I SAM-dependent methyltransferase	R	COG4976	476329	477270	+	No match
ATU_RS05205	ATU_RS05205	Atu1050	NC_003062.2	-1.16393	-0.219008	0.263603	mechanosensitive ion channel family protein	M	COG0668	1043852	1044673	-	13:GATTC	1
ATU_RS20280	tagF	Atu4331	NC_003063.2	-1.16369	-0.218701	0.0906881	type VI secretion system-associated protein TagF	T;T	COG0631;COG3913	1459258	1460673	-	No match
ATU_RS21785	ATU_RS21785	Atu4646	NC_003063.2	-1.16366	-0.218664	0.154781	LysR family transcriptional regulator	K	COG0583	1799338	1800234	-	No match
ATU_RS16430	ATU_RS16430	Atu3546	NC_003063.2	-1.16358	-0.218567	0.217157	hypothetical protein	NA	NA	594873	596891	+	No match
ATU_RS06385	ATU_RS06385	Atu1297	NC_003062.2	-1.16343	-0.218388	0.123493	PleD family two-component system response regulator	K	COG3706	1286797	1288167	+	No match
ATU_RS22870	ATU_RS22870	Atu4868	NC_003063.2	-1.16319	-0.218087	0.175096	aldo/keto reductase	H	COG0667	2052011	2053069	-	No match
ATU_RS21725	ATU_RS21725	Atu4633	NC_003063.2	-1.16249	-0.217217	0.255944	anion permease	P	COG0306	1783779	1784330	-	No match
ATU_RS01525	ATU_RS01525	Atu0318	NC_003062.2	-1.16232	-0.217009	0.133113	sterol desaturase family protein	I	COG3000	310694	311608	-	No match
ATU_RS15650	ATU_RS15650	Atu3383	NC_003063.2	-1.16229	-0.216968	0.593095	type I secretion system permease/ATPase	U	COG4618	424921	426768	-	No match
ATU_RS13800	hemJ	Atu2834	NC_003062.2	-1.16215	-0.216796	0.472878	protoporphyrinogen oxidase HemJ	H	COG1981	2839798	2840343	-	No match
ATU_RS21140	ATU_RS21140	Atu4508	NC_003063.2	-1.16211	-0.216743	0.315248	Gfo/Idh/MocA family oxidoreductase	R	COG0673	1654109	1655236	-	60:GAATC,148:GAGTC,183:GATTC	3
ATU_RS09680	ATU_RS09680	Atu1982	NC_003062.2	-1.16156	-0.216062	0.190627	sigma-70 family RNA polymerase sigma factor	K	COG1595	1947933	1948475	+	No match
ATU_RS03260	ATU_RS03260	Atu0664	NC_003062.2	-1.16142	-0.21589	0.15218	LysR family transcriptional regulator	K	COG0583	659193	660092	-	114:GACTC	1
ATU_RS12970	ATU_RS12970	Atu2664	NC_003062.2	-1.16142	-0.215887	0.222247	M3 family metallopeptidase	O	COG0339	2647213	2649273	-	17:GATTC	1
ATU_RS00895	ATU_RS00895	Atu0187	NC_003062.2	-1.16129	-0.215727	0.292345	ABC transporter substrate-binding protein	E	COG4166	189528	191372	+	-178:GATTC,-77:GAGTC	2
ATU_RS01840	ATU_RS01840	Atu0383	NC_003062.2	-1.16124	-0.215662	0.103656	YihA family ribosome biogenesis GTP-binding protein	D	COG0218	375413	376066	-	No match
ATU_RS23810	virB5	Atu6171	NC_003065.3	-1.16104	-0.215414	0.135628	pilin minor subunit VirB5	NA	NA	187691	188353	+	No match
ATU_RS18045	ATU_RS18045	Atu3876	NC_003063.2	-1.1607	-0.214998	0.568518	glycerol-3-phosphate dehydrogenase/oxidase	C	COG0578	970174	971898	-	No match
ATU_RS09690	ATU_RS09690	Atu1984	NC_003062.2	-1.16068	-0.214976	0.166589	response regulator	T;T	COG2204;COG3920	1949267	1950307	-	No match
ATU_RS18975	ATU_RS18975	Atu4061	NC_003063.2	-1.16062	-0.21489	0.339905	exopolysaccharide production repressor protein	NA	NA	1179591	1179869	-	No match
ATU_RS04505	ATU_RS04505	Atu0914	NC_003062.2	-1.16039	-0.214611	0.391731	cation proton antiporter	P	COG2212	904152	904538	+	No match
ATU_RS20160	ATU_RS20160	Atu4307	NC_003063.2	-1.16029	-0.214485	0.262365	MBL fold metallo-hydrolase	R	COG0491	1432576	1433544	+	No match
ATU_RS18705	rocF	Atu4007	NC_003063.2	-1.15991	-0.214014	0.231671	arginase	E	COG0010	1119314	1120234	+	No match
ATU_RS15670	ATU_RS15670	Atu3387	NC_003063.2	-1.15953	-0.213539	0.233128	RNA polymerase sigma factor	K	COG1595	431670	432170	-	No match
ATU_RS01185	ATU_RS01185	Atu0248	NC_003062.2	-1.15949	-0.213495	0.121674	helix-turn-helix transcriptional regulator	K	COG2207	246329	247420	+	No match
ATU_RS25840	ATU_RS25840	Atu5410	NC_003064.2	-1.15946	-0.21345	0.440568	ABC transporter ATP-binding protein	E	COG3842	405195	406412	+	No match
ATU_RS13690	ATU_RS13690	Atu2811	NC_003062.2	-1.15946	-0.21345	0.310025	L-fuconate dehydratase	M	COG4948	2814376	2815653	-	20:GAGTC	1
ATU_RS23805	virB4	Atu6170	NC_003065.3	-1.15938	-0.213352	0.288122	type IV secretion/conjugal transfer ATPase VirB4	U	COG3451	185305	187674	+	No match
ATU_RS02745	fliI	Atu0557	NC_003062.2	-1.15923	-0.213161	0.27409	flagellar protein export ATPase FliI	N	COG1157	542613	544034	-	55:GATTC	1
ATU_RS09230	pdhS2	Atu1888	NC_003062.2	-1.15901	-0.212896	0.268691	two-component system sensor histidine kinase PdhS2	T	COG0642	1867187	1868722	+	No match
ATU_RS09675	ATU_RS09675	Atu1981	NC_003062.2	-1.15901	-0.212893	0.283064	DUF2177 family protein	S	COG4852	1947376	1947807	+	No match
ATU_RS09555	ATU_RS09555	Atu1954	NC_003062.2	-1.15874	-0.212557	0.406384	helix-turn-helix transcriptional regulator	K	COG2771	1921606	1922691	+	No match
ATU_RS16925	ATU_RS16925	Atu3646	NC_003063.2	-1.15874	-0.212555	0.345401	hypothetical protein	NA	NA	699476	699769	-	No match
ATU_RS06555	ATU_RS06555	Atu1329	NC_003062.2	-1.15866	-0.212456	0.168954	leucyl/phenylalanyl-tRNA--protein transferase	O	COG2360	1316226	1316840	-	No match
ATU_RS19820	ATU_RS19820	Atu4239	NC_003063.2	-1.15859	-0.212369	0.687461	flavin reductase	F;C	COG1051;COG1853	1363632	1364570	+	No match
ATU_RS18760	ATU_RS18760	Atu4018	NC_003063.2	-1.15848	-0.212236	0.189728	HAMP domain-containing histidine kinase	T	COG0642	1130112	1131449	-	No match
ATU_RS22965	ATU_RS22965	Atu4889	NC_003063.2	-1.1584	-0.212133	0.46102	hypothetical protein	NA	NA	2065797	2066600	+	No match
ATU_RS15330	ATU_RS15330	Atu3318	NC_003063.2	-1.15811	-0.211778	0.360183	response regulator transcription factor	K	COG2197	349345	350115	-	No match
ATU_RS19870	ugpC	Atu4249	NC_003063.2	-1.15779	-0.211375	0.133781	sn-glycerol-3-phosphate ABC transporter ATP-binding protein UgpC	G	COG3839	1373286	1374329	-	No match
ATU_RS11660	ATU_RS11660	Atu2393	NC_003062.2	-1.15752	-0.211035	0.168954	efflux RND transporter permease subunit	V	COG0841	2364042	2367362	+	No match
ATU_RS16580	ATU_RS16580	Atu3575	NC_003063.2	-1.15742	-0.210913	0.364111	sugar ABC transporter permease	G	COG4214	628435	629748	-	No match
ATU_RS22010	ATU_RS22010	Atu4693	NC_003063.2	-1.15742	-0.210907	0.379197	porin	NA	NA	1852650	1853717	+	-115:GACTC	1
ATU_RS26285	ATU_RS26285	Atu5503	NC_003064.2	-1.15737	-0.210848	0.428934	hypothetical protein	NA	NA	494054	495511	-	No match
ATU_RS12850	ATU_RS12850	Atu2640	NC_003062.2	-1.15734	-0.210815	0.190154	cell division protein ZapE	D	COG1485	2625936	2627099	-	No match
ATU_RS09985	hflK	Atu2045	NC_003062.2	-1.15725	-0.210703	0.278841	FtsH protease activity modulator HflK	O	COG0330	2004069	2005187	-	No match
ATU_RS08420	popZ	Atu1720	NC_003062.2	-1.15671	-0.21003	0.115918	cell division protein PopZ	D	COG3827	1708549	1709550	-	No match
ATU_RS07605	ATU_RS07605	Atu1541	NC_003062.2	-1.15617	-0.209357	0.227152	mechanosensitive ion channel	M	COG0668	1531090	1533165	+	-112:GAATC,-89:GACTC	2
ATU_RS11775	ATU_RS11775	Atu2416	NC_003062.2	-1.15613	-0.209309	0.125148	glutamine synthetase beta-grasp domain-containing protein	E	COG0174	2386484	2387518	+	No match
ATU_RS22575	ATU_RS22575	Atu4809	NC_003063.2	-1.15499	-0.207882	0.342595	glycosyltransferase family 4 protein	M	COG0438	1987634	1988833	+	No match
ATU_RS07800	ATU_RS07800	NA	NC_003062.2	-1.15457	-0.207354	0.161704	hypothetical protein	NA	NA	1569898	1570122	-	39:GAATC	1
ATU_RS17460	ykgO	Atu8067	NC_003063.2	-1.15447	-0.207234	0.311999	type B 50S ribosomal protein L36	J	COG0257	838132	838257	+	No match
ATU_RS19675	ATU_RS19675	Atu4209	NC_003063.2	-1.15376	-0.206347	0.477777	sugar ABC transporter permease	G	COG1175	1332328	1333239	+	No match
ATU_RS02690	fliP	Atu0546	NC_003062.2	-1.15368	-0.206248	0.200046	flagellar type III secretion system pore protein FliP	N	COG1338	535780	536517	-	No match
ATU_RS19970	ATU_RS19970	Atu4269	NC_003063.2	-1.15352	-0.206048	0.167874	PhzF family phenazine biosynthesis protein	R	COG0384	1394700	1395545	+	-119:GAATC	1
ATU_RS05470	ATU_RS05470	Atu1106	NC_003062.2	-1.15313	-0.205552	0.0929581	LPS-assembly protein LptD	M	COG1452	1094921	1097302	-	150:GATTC,161:GAATC	2
ATU_RS04585	ATU_RS04585	Atu0929	NC_003062.2	-1.15313	-0.205551	0.240674	serine hydrolase	V	COG1680	917134	918474	-	45:GATTC	1
ATU_RS06645	ATU_RS06645	Atu1347	NC_003062.2	-1.15286	-0.205211	0.143141	TetM/TetW/TetO/TetS family tetracycline resistance ribosomal protection protein	J	COG0480	1335943	1337892	+	-51:GAGTC	1
ATU_RS18170	ATU_RS18170	Atu3900	NC_003063.2	-1.15245	-0.204705	0.465401	nitrate reductase	C;P	COG0243;COG2906	996252	998900	-	No match
ATU_RS19085	ATU_RS19085	Atu4086	NC_003063.2	-1.1522	-0.20439	0.363885	SDR family oxidoreductase	I	COG1028	1205038	1205793	-	No match
ATU_RS07610	cobU	Atu1542	NC_003062.2	-1.15215	-0.204331	0.357692	bifunctional adenosylcobinamide kinase/adenosylcobinamide-phosphate guanylyltransferase	H	COG2087	1533221	1533742	-	82:GATTC	1
ATU_RS20500	ATU_RS20500	Atu4375	NC_003063.2	-1.15202	-0.204167	0.357684	Gfo/Idh/MocA family oxidoreductase	R	COG0673	1512335	1513504	+	No match
ATU_RS00920	ATU_RS00920	Atu0193	NC_003062.2	-1.15188	-0.203985	0.301918	glutamine synthetase	E	COG0174	196920	198281	+	-167:GAATC	1
ATU_RS26040	ATU_RS26040	Atu5452	NC_003064.2	-1.1518	-0.203885	0.215038	ABC transporter ATP-binding protein	M	COG1136	443547	444206	+	No match
ATU_RS07065	ATU_RS07065	Atu1433	NC_003062.2	-1.15108	-0.202988	0.204578	SGNH/GDSL hydrolase family protein	D	COG2755	1427802	1428446	+	No match
ATU_RS23280	ATU_RS23280	Atu6056	NC_003065.3	-1.15081	-0.202652	0.149293	PhzF family phenazine biosynthesis protein	R	COG0384	67445	68317	+	-124:GACTC,-114:GAATC	2
ATU_RS20320	ATU_RS20320	Atu4339	NC_003063.2	-1.15034	-0.202061	0.16518	hypothetical protein	R	COG4455	1471564	1472388	-	No match
ATU_RS13750	ATU_RS13750	Atu2824	NC_003062.2	-1.15027	-0.201977	0.25676	heparinase II/III family protein	R	COG5360	2828098	2829765	-	102:GATTC	1
ATU_RS00620	ATU_RS00620	Atu0129	NC_003062.2	-1.15007	-0.201722	0.201847	ABC transporter permease	F	COG1079	133676	134647	+	No match
ATU_RS26315	ATU_RS26315	Atu5509	NC_003064.2	-1.14985	-0.201444	0.219107	response regulator	T;T;K	COG2202;COG4191;COG4753	501370	503415	-	62:GATTC	1
ATU_RS04540	ATU_RS04540	Atu0921	NC_003062.2	-1.14925	-0.200692	0.15989	HAMP domain-containing histidine kinase	T	COG0642	908847	910379	+	-24:GATTC	1
ATU_RS07195	ATU_RS07195	Atu1460	NC_003062.2	-1.14892	-0.200276	0.387721	hypothetical protein	NA	NA	1456344	1456847	+	No match
ATU_RS17505	ATU_RS17505	Atu3765	NC_003063.2	-1.14878	-0.200105	0.163123	M3 family oligoendopeptidase	E	COG1164	846553	848403	+	No match
ATU_RS01440	ATU_RS01440	Atu0301	NC_003062.2	-1.14849	-0.199735	0.210618	DNA polymerase III subunit beta	L	COG0592	293757	294875	-	54:GAGTC	1
ATU_RS24355	ATU_RS24355	Atu5083	NC_003064.2	-1.14843	-0.199657	0.442658	ABC transporter ATP-binding protein	G	COG3839	84749	85864	+	-184:GAATC	1
ATU_RS18020	ATU_RS18020	Atu3872	NC_003063.2	-1.14814	-0.1993	0.358256	hypothetical protein	NA	NA	966061	966405	-	No match
ATU_RS10900	ATU_RS10900	Atu2234	NC_003062.2	-1.14809	-0.199237	0.220456	MaoC family dehydratase	I	COG2030	2206040	2206513	+	No match
ATU_RS03020	ATU_RS03020	Atu0613	NC_003062.2	-1.14805	-0.199186	0.128575	iron ABC transporter permease	P	COG1178	600771	602435	-	119:GAATC,152:GAGTC,185:GATTC	3
ATU_RS17160	trxA	Atu3698	NC_003063.2	-1.14804	-0.199171	0.333135	thioredoxin	O	COG3118	777750	778718	-	No match
ATU_RS14475	kdgD	Atu3140	NC_003063.2	-1.14747	-0.198453	0.254024	5-dehydro-4-deoxyglucarate dehydratase	M	COG0329	148144	149055	-	No match
ATU_RS24220	ATU_RS24220	Atu5056	NC_003064.2	-1.14745	-0.198425	0.507337	hypothetical protein	NA	NA	55384	56250	+	-96:GAGTC	1
ATU_RS08645	ATU_RS08645	Atu1765	NC_003062.2	-1.14706	-0.197947	0.139145	LysR family transcriptional regulator	K	COG0583	1749211	1750149	-	154:GATTC	1
ATU_RS09545	ATU_RS09545	Atu1952	NC_003062.2	-1.14696	-0.197813	0.273634	hypothetical protein	NA	NA	1920852	1921145	+	-93:GATTC,-48:GATTC	2
ATU_RS20455	ATU_RS20455	Atu4366	NC_003063.2	-1.14614	-0.19678	0.378389	SDR family oxidoreductase	I	COG1028	1503110	1503883	-	No match
ATU_RS24300	ATU_RS24300	Atu5072	NC_003064.2	-1.14611	-0.196748	0.406134	exo-alpha-sialidase	M	COG4692	71901	73091	+	No match
ATU_RS11425	ATU_RS11425	Atu2340	NC_003062.2	-1.1459	-0.196478	0.149605	transglutaminase family protein	O	COG1305	2318329	2319150	+	-86:GATTC	1
ATU_RS00235	ATU_RS00235	Atu0048	NC_003062.2	-1.14577	-0.196313	0.220456	L_2CD-transpeptidase	M	COG1376	50151	50864	-	No match
ATU_RS01090	ATU_RS01090	Atu0228	NC_003062.2	-1.14572	-0.196259	0.358344	SelT/SelW/SelH family protein	R	COG3526	231038	231343	-	No match
ATU_RS02240	ATU_RS02240	NA	NC_003062.2	-1.1457	-0.196223	0.74685	hypothetical protein	NA	NA	449320	449517	+	-151:GAATC	1
ATU_RS09335	ATU_RS09335	Atu1912	NC_003062.2	-1.14564	-0.196159	0.359509	methyl-accepting chemotaxis protein	T;T	COG0840;COG4564	1888309	1890123	-	No match
ATU_RS04565	ATU_RS04565	Atu0925	NC_003062.2	-1.14556	-0.196052	0.227274	membrane protein	S	COG5436	913645	914193	-	No match
ATU_RS05195	ATU_RS05195	Atu1048	NC_003062.2	-1.14547	-0.195945	0.301073	ABC transporter permease	P	COG0600	1042121	1042939	+	No match
ATU_RS24870	ATU_RS24870	Atu5200	NC_003064.2	-1.14533	-0.195762	0.318941	MFS transporter	NA	NA	196454	198129	-	No match
ATU_RS22495	ATU_RS22495	Atu4792	NC_003063.2	-1.14517	-0.19556	0.368212	hypothetical protein	NA	NA	1967017	1967313	-	No match
ATU_RS08405	ATU_RS08405	Atu1716	NC_003062.2	-1.14507	-0.195441	0.348577	hypothetical protein	NA	NA	1703179	1703496	-	185:GAATC	1
ATU_RS22925	ATU_RS22925	Atu4880	NC_003063.2	-1.14497	-0.195308	0.509236	AraC family transcriptional regulator	K	COG2207	2061380	2062297	+	-91:GACTC	1
ATU_RS07370	ATU_RS07370	Atu1495	NC_003062.2	-1.14494	-0.195276	0.178369	TatD family hydrolase	N	COG0084	1484415	1485197	-	No match
ATU_RS09765	ATU_RS09765	Atu1999	NC_003062.2	-1.14489	-0.195205	0.277315	NAD(P)-dependent oxidoreductase	R	COG2910	1961564	1962175	-	No match
ATU_RS17805	ATU_RS17805	NA	NC_003063.2	-1.14485	-0.195153	0.297087	hypothetical protein	NA	NA	918851	919213	-	No match
ATU_RS11885	ATU_RS11885	Atu2438	NC_003062.2	-1.14479	-0.195081	0.249084	histidine phosphotransferase	T	COG5385	2408307	2408954	-	177:GACTC	1
ATU_RS13425	ATU_RS13425	Atu2759	NC_003062.2	-1.1447	-0.194967	0.227409	DNA translocase FtsK	D	COG1674	2759198	2761864	+	No match
ATU_RS13460	ATU_RS13460	Atu2766	NC_003062.2	-1.14408	-0.194183	0.16064	NAD-glutamate dehydrogenase	E	COG2902	2766767	2771524	+	-81:GATTC,-13:GAATC	2
ATU_RS12925	ATU_RS12925	Atu2656	NC_003062.2	-1.14406	-0.194159	0.241601	heme biosynthesis protein HemY	S	COG3898	2638879	2640495	+	No match
ATU_RS26370	ATU_RS26370	Atu5522	NC_003064.2	-1.14405	-0.194152	0.432282	ABC transporter substrate-binding protein	E	COG0683	513714	515048	-	No match
ATU_RS12340	ATU_RS12340	Atu2532	NC_003062.2	-1.14404	-0.19414	0.211927	MarR family transcriptional regulator	K	COG1846	2505203	2505634	+	No match
ATU_RS25915	ATU_RS25915	Atu5425	NC_003064.2	-1.14392	-0.193981	0.377553	2-hydroxychromene-2-carboxylate isomerase	Q	COG3917	420373	420966	+	No match
ATU_RS11015	ATU_RS11015	Atu2258	NC_003062.2	-1.14373	-0.193741	0.335822	GNAT family N-acetyltransferase	R	COG3393	2231239	2231652	+	No match
ATU_RS21460	ATU_RS21460	Atu4576	NC_003063.2	-1.14342	-0.193356	0.197518	ROK family transcriptional regulator	K	COG1940	1723997	1725130	-	No match
ATU_RS07515	ATU_RS07515	Atu1522	NC_003062.2	-1.14338	-0.193303	0.190015	substrate-binding domain-containing protein	K	COG1609	1511852	1512904	-	No match
ATU_RS16880	ATU_RS16880	Atu3635	NC_003063.2	-1.14329	-0.193186	0.152837	amidohydrolase	R	COG1473	687389	688552	+	No match
ATU_RS07510	znuA	Atu1521	NC_003062.2	-1.14323	-0.193122	0.287479	zinc ABC transporter substrate-binding protein ZnuA	P	COG4531	1510841	1511830	+	No match
ATU_RS10285	ATU_RS10285	Atu2106	NC_003062.2	-1.1426	-0.192321	0.321937	glutathionylspermidine synthase family protein	NA	NA	2070741	2071247	+	-33:GATTC	1
ATU_RS21100	ATU_RS21100	Atu4499	NC_003063.2	-1.14244	-0.192122	0.232291	DUF1007 family protein	R	COG3683	1645011	1645652	-	22:GAATC,37:GACTC	2
ATU_RS19710	ATU_RS19710	Atu4217	NC_003063.2	-1.14227	-0.191903	0.371199	TetR/AcrR family transcriptional regulator	K	COG1309	1339277	1339864	-	No match
ATU_RS19075	ATU_RS19075	Atu4083	NC_003063.2	-1.14221	-0.191824	0.351312	aldose 1-epimerase	G	COG2017	1202935	1203918	-	56:GATTC	1
ATU_RS13210	thiP	Atu2713	NC_003062.2	-1.14214	-0.191742	0.1867	thiamine/thiamine pyrophosphate ABC transporter permease ThiP	P	COG1178	2697534	2699159	-	No match
ATU_RS05595	ATU_RS05595	Atu1133	NC_003062.2	-1.14203	-0.191597	0.159262	ribonuclease	J	COG3719	1122005	1122763	-	125:GAGTC,134:GAATC	2
ATU_RS18345	hutC	Atu3936	NC_003063.2	-1.14195	-0.191503	0.209651	histidine utilization repressor	K	COG2188	1040528	1041253	+	-154:GATTC	1
ATU_RS16935	ATU_RS16935	Atu3650	NC_003063.2	-1.14172	-0.191207	0.333553	GNAT family N-acetyltransferase	J	COG1670	701370	701972	+	No match
ATU_RS10800	ATU_RS10800	Atu2214	NC_003062.2	-1.14154	-0.190981	0.241494	class I SAM-dependent methyltransferase	R	COG1565	2182078	2183178	+	-167:GAATC	1
ATU_RS11340	uraH	Atu2323	NC_003062.2	-1.14152	-0.190957	0.337132	hydroxyisourate hydrolase	F	COG2351	2300503	2300859	-	No match
ATU_RS08675	ATU_RS08675	Atu1771	NC_003062.2	-1.14117	-0.190516	0.142771	DMT family transporter	G	COG0697	1755753	1756673	+	-188:GACTC	1
ATU_RS15230	ATU_RS15230	Atu3296	NC_003063.2	-1.14092	-0.1902	0.250352	sigma-54-dependent Fis family transcriptional regulator	T	COG2204	321688	323052	-	No match
ATU_RS01410	ATU_RS01410	Atu0294	NC_003062.2	-1.14092	-0.190199	0.332792	undecaprenyl-diphosphate phosphatase	I	COG1968	288790	289596	+	No match
ATU_RS13580	ATU_RS13580	Atu2789	NC_003062.2	-1.14087	-0.190133	0.231339	hypothetical protein	NA	NA	2791250	2791480	+	-61:GAATC	1
ATU_RS19070	ATU_RS19070	Atu4082	NC_003063.2	-1.14071	-0.189937	0.447868	Lrp/AsnC family transcriptional regulator	K	COG1522	1202455	1202916	+	No match
ATU_RS15690	ATU_RS15690	Atu3391	NC_003063.2	-1.14036	-0.189493	0.365147	ABC transporter substrate-binding protein	P	COG0614	435428	436561	-	No match
ATU_RS08585	ATU_RS08585	Atu1753	NC_003062.2	-1.14034	-0.18947	0.267639	rhomboid family intramembrane serine protease	O	COG0705	1739212	1739949	-	157:GAATC	1
ATU_RS07410	ATU_RS07410	Atu8017	NC_003062.2	-1.14029	-0.189405	0.306422	hypothetical protein	NA	NA	1492025	1492189	-	No match
ATU_RS12410	ATU_RS12410	Atu2548	NC_003062.2	-1.14028	-0.189383	0.252068	phosphoribosylaminoimidazolesuccinocarboxamide synthase	F	COG0152	2519211	2520161	+	No match
ATU_RS21155	iolD	Atu4511	NC_003063.2	-1.14027	-0.189374	0.298243	3D-(3_2C5/4)-trihydroxycyclohexane-1_2C2-dione acylhydrolase (decyclizing)	G	COG3962	1657282	1659108	-	No match
ATU_RS21220	ATU_RS21220	Atu4525	NC_003063.2	-1.13977	-0.188743	0.43122	ABC transporter substrate-binding protein	E	COG0747	1672088	1673623	-	No match
ATU_RS20740	ATU_RS20740	Atu4424	NC_003063.2	-1.13976	-0.188732	0.395828	ABC transporter ATP-binding protein	E	COG3842	1565725	1566750	+	No match
ATU_RS07325	ATU_RS07325	Atu1487	NC_003062.2	-1.13963	-0.188563	0.467854	polyisoprenoid-binding protein	R	COG2353	1476980	1477546	-	No match
ATU_RS18855	ATU_RS18855	Atu4036	NC_003063.2	-1.13959	-0.188521	0.599668	DNA topoisomerase IB	L	COG3569	1151245	1152261	-	111:GAATC	1
ATU_RS11580	ATU_RS11580	NA	NC_003062.2	-1.13951	-0.188408	0.407977	hypothetical protein	NA	NA	2349087	2349296	+	No match
ATU_RS24625	ATU_RS24625	Atu5144	NC_003064.2	-1.13946	-0.188354	0.237018	S9 family peptidase	E	COG1506	150245	151000	+	No match
ATU_RS21355	ATU_RS21355	Atu4553	NC_003063.2	-1.13907	-0.187851	0.631063	sugar phosphate isomerase/epimerase	G	COG1082	1699041	1699937	+	No match
ATU_RS00935	ATU_RS00935	Atu0196	NC_003062.2	-1.13902	-0.187798	0.681053	ABC transporter permease	E	COG1174	200281	201021	-	No match
ATU_RS19580	ATU_RS19580	Atu4190	NC_003063.2	-1.13874	-0.187438	0.361184	SMP-30/gluconolactonase/LRE family protein	G	COG3386	1311759	1312640	-	No match
ATU_RS08210	ATU_RS08210	Atu1674	NC_003062.2	-1.13862	-0.187291	0.537863	hypothetical protein	NA	NA	1661357	1661947	-	No match
ATU_RS11200	ATU_RS11200	Atu2295	NC_003062.2	-1.13859	-0.187245	0.217157	alpha-glucosidase	G	COG0366	2269104	2270768	-	No match
ATU_RS02135	ATU_RS02135	Atu8123	NC_003062.2	-1.13845	-0.187073	0.658685	hypothetical protein	NA	NA	437097	437288	-	No match
ATU_RS20825	ATU_RS20825	Atu4441	NC_003063.2	-1.1384	-0.187011	0.270315	amidase	J	COG0154	1585223	1586620	+	No match
ATU_RS21570	ATU_RS21570	Atu4599	NC_003063.2	-1.13818	-0.186734	0.427507	IclR family transcriptional regulator	K	COG1414	1744870	1745640	+	No match
ATU_RS18600	ATU_RS18600	Atu3987	NC_003063.2	-1.13814	-0.186678	0.155559	LysR family transcriptional regulator	K	COG0583	1101334	1102206	-	No match
ATU_RS22325	doeA	Atu4757	NC_003063.2	-1.13771	-0.186128	0.448502	ectoine hydrolase DoeA	E	COG0006	1925590	1926768	-	No match
ATU_RS26495	ATU_RS26495	Atu5547	NC_003064.2	-1.13764	-0.186041	0.240154	MBL fold metallo-hydrolase	R	COG0491	540651	541622	+	No match
ATU_RS03630	ATU_RS03630	Atu0738	NC_003062.2	-1.13762	-0.186013	0.318941	CHASE3 domain-containing protein	T;T	COG0840;COG5278	736601	738622	+	No match
ATU_RS20665	napA	Atu4408	NC_003063.2	-1.13748	-0.185837	0.216901	periplasmic nitrate reductase subunit alpha	C	COG0243	1542332	1544836	+	No match
ATU_RS03740	ATU_RS03740	Atu0758	NC_003062.2	-1.13735	-0.185676	0.332792	DnaJ domain-containing protein	O	COG0484	755159	756274	-	No match
ATU_RS06640	ATU_RS06640	Atu1346	NC_003062.2	-1.13722	-0.185511	0.314497	PhzF family phenazine biosynthesis protein	R	COG0384	1334804	1335721	+	No match
ATU_RS16440	ATU_RS16440	Atu3548	NC_003063.2	-1.13722	-0.185507	0.383819	glycosyltransferase family 4 protein	M	COG0438	597762	598988	-	No match
ATU_RS09355	ATU_RS09355	Atu1916	NC_003062.2	-1.13719	-0.185477	0.321337	hypothetical protein	V	COG4461	1893679	1894029	+	-170:GATTC	1
ATU_RS26245	ATU_RS26245	Atu5495	NC_003064.2	-1.13661	-0.18474	0.28576	alpha/beta hydrolase	H	COG0596	485227	486087	+	No match
ATU_RS07825	ATU_RS07825	Atu1592	NC_003062.2	-1.13647	-0.184565	0.181262	hypothetical protein	NA	NA	1575229	1575924	-	No match
ATU_RS02425	ATU_RS02425	Atu0492	NC_003062.2	-1.13634	-0.18439	0.185058	carboxymuconolactone decarboxylase family protein	P	COG2128	478768	479229	-	No match
ATU_RS13965	ATU_RS13965	Atu3035	NC_003063.2	-1.13583	-0.183746	0.330677	LuxR family transcriptional regulator	K	COG2197	27551	29902	-	No match
ATU_RS16885	ATU_RS16885	Atu3636	NC_003063.2	-1.1358	-0.183709	0.243707	hypothetical protein	NA	NA	689286	689651	-	No match
ATU_RS06610	ATU_RS06610	Atu1340	NC_003062.2	-1.1358	-0.183708	0.20589	N-acetylmuramoyl-L-alanine amidase	M	COG0860	1327380	1328639	+	No match
ATU_RS24395	ATU_RS24395	Atu5092	NC_003064.2	-1.13533	-0.183112	0.413745	transposase	NA	NA	96841	97449	-	No match
ATU_RS18955	ATU_RS18955	Atu4057	NC_003063.2	-1.13531	-0.183087	0.200586	lipopolysaccharide biosynthesis protein	M	COG2244	1174676	1176154	-	No match
ATU_RS19090	ATU_RS19090	Atu4087	NC_003063.2	-1.13462	-0.182205	0.549651	L-idonate 5-dehydrogenase	E	COG1063	1206009	1207040	+	No match
ATU_RS20870	ATU_RS20870	Atu4450	NC_003063.2	-1.1345	-0.182059	0.501564	ABC transporter ATP-binding protein	G	COG3839	1595541	1596539	+	No match
ATU_RS04355	ATU_RS04355	Atu0885	NC_003062.2	-1.13387	-0.181253	0.407185	hypothetical protein	NA	NA	878925	879239	+	No match
ATU_RS23285	ATU_RS23285	Atu6057	NC_003065.3	-1.13366	-0.180991	0.5099	ABC transporter permease	P	COG0600	68748	69689	+	No match
ATU_RS24860	ATU_RS24860	Atu5198	NC_003064.2	-1.13352	-0.180808	0.350779	aldo/keto reductase	H	COG0667	194086	195102	-	No match
ATU_RS21190	ATU_RS21190	Atu4519	NC_003063.2	-1.13325	-0.18046	0.382269	ABC transporter substrate-binding protein	E	COG0683	1665565	1666737	-	No match
ATU_RS14085	ATU_RS14085	Atu3060	NC_003063.2	-1.13303	-0.180188	0.607737	ABC transporter ATP-binding protein/permease	R	COG4178	60688	62652	-	190:GACTC	1
ATU_RS20820	ATU_RS20820	Atu4440	NC_003063.2	-1.13298	-0.180119	0.310892	ABC transporter permease	E	COG1173	1584348	1585169	+	No match
ATU_RS12135	ATU_RS12135	Atu2490	NC_003062.2	-1.13293	-0.180064	0.198363	aspartate-semialdehyde dehydrogenase	E	COG0136	2458979	2460013	-	No match
ATU_RS17410	ATU_RS17410	Atu3746	NC_003063.2	-1.13281	-0.179906	0.182472	peptidoglycan -binding protein	N	COG1360	829813	830844	-	100:GATTC	1
ATU_RS02635	ATU_RS02635	Atu0535	NC_003062.2	-1.1327	-0.179761	0.423003	low molecular weight phosphatase family protein	T	COG0394	526902	527390	-	No match
ATU_RS07100	ATU_RS07100	Atu1441	NC_003062.2	-1.13252	-0.179534	0.432285	type II toxin-antitoxin system RatA family toxin	J	COG2867	1434734	1435189	+	No match
ATU_RS18030	ATU_RS18030	NA	NC_003063.2	-1.13233	-0.179293	0.49203	hypothetical protein	NA	NA	967703	968203	-	No match
ATU_RS18065	ATU_RS18065	Atu3880	NC_003063.2	-1.13222	-0.179154	0.405819	sugar ABC transporter ATP-binding protein	G	COG1129	975046	976566	-	No match
ATU_RS00110	trxA	Atu0022	NC_003062.2	-1.1322	-0.179124	0.311999	thioredoxin	O	COG3118	19641	19961	-	No match
ATU_RS07375	ATU_RS07375	Atu1496	NC_003062.2	-1.132	-0.178872	0.266091	methionine--tRNA ligase	J	COG0143	1485208	1486758	-	95:GATTC	1
ATU_RS26135	ATU_RS26135	Atu5473	NC_003064.2	-1.13177	-0.178583	0.236956	D-amino-acid transaminase	E	COG0115	465274	466146	-	No match
ATU_RS22120	ATU_RS22120	Atu8199	NC_003063.2	-1.13173	-0.178533	0.407994	BON domain-containing protein	NA	NA	1877860	1878207	-	No match
ATU_RS03840	ATU_RS03840	Atu0778	NC_003062.2	-1.13164	-0.178411	0.266091	autotransporter domain-containing protein	S	COG5563	772779	775319	-	No match
ATU_RS16005	ATU_RS16005	Atu3458	NC_003063.2	-1.13138	-0.17808	0.567514	ABC transporter permease	E	COG1173	506256	507143	-	No match
ATU_RS11315	ATU_RS11315	Atu2318	NC_003062.2	-1.13124	-0.177904	0.16498	alpha-hydroxy-acid oxidizing protein	C	COG1304	2296036	2297169	+	-94:GATTC	1
ATU_RS22800	traA	Atu4855	NC_003063.2	-1.13109	-0.177708	0.27409	Ti-type conjugative transfer relaxase TraA	L	COG0507	2035809	2039609	-	No match
ATU_RS00380	ATU_RS00380	Atu0079	NC_003062.2	-1.13102	-0.177624	0.203907	adenosine kinase	G	COG0524	80892	81884	-	No match
ATU_RS06105	ATU_RS06105	Atu1236	NC_003062.2	-1.13087	-0.177436	0.222247	undecaprenyl-phosphate glucose phosphotransferase	M;M	COG1086;COG2148	1224313	1225866	-	No match
ATU_RS22615	ATU_RS22615	Atu4817	NC_003063.2	-1.1308	-0.177341	0.566036	glycosyltransferase family 4 protein	M	COG0438	1996565	1997818	-	No match
ATU_RS13875	ATU_RS13875	Atu3018	NC_003063.2	-1.13069	-0.177199	0.465817	ester cyclase	R	COG5485	11249	11632	+	-57:GATTC	1
ATU_RS10115	ATU_RS10115	Atu2072	NC_003062.2	-1.13048	-0.176936	0.326558	50S ribosomal protein L11 methyltransferase	J	COG2264	2033135	2034013	-	103:GATTC	1
ATU_RS21555	ATU_RS21555	Atu4596	NC_003063.2	-1.13011	-0.176458	0.337879	ABC transporter substrate-binding protein	P	COG0715	1741987	1742976	-	No match
ATU_RS01615	sppA	Atu0337	NC_003062.2	-1.13008	-0.17643	0.170632	signal peptide peptidase SppA	O	COG0616	329164	330117	+	No match
ATU_RS01650	ATU_RS01650	Atu0344	NC_003062.2	-1.13005	-0.176391	0.196319	GNAT family N-acetyltransferase	R	COG3176	335817	336698	+	-87:GACTC,-8:GATTC	2
ATU_RS11170	ATU_RS11170	Atu2289	NC_003062.2	-1.12902	-0.175068	0.167889	anthranilate synthase	E;E	COG0147;COG0512	2262145	2264334	+	No match
ATU_RS19080	ATU_RS19080	Atu4085	NC_003063.2	-1.12892	-0.174941	0.417152	NAD(P)-dependent oxidoreductase	I	COG2084	1204057	1204950	-	No match
ATU_RS18810	ATU_RS18810	Atu4027	NC_003063.2	-1.12864	-0.174588	0.526677	cytochrome c family protein	C	COG3474	1142388	1142786	+	No match
ATU_RS15205	ATU_RS15205	Atu3291	NC_003063.2	-1.12862	-0.174554	0.551056	Lrp/AsnC family transcriptional regulator	K	COG1522	317131	317589	-	No match
ATU_RS08530	ATU_RS08530	Atu1743	NC_003062.2	-1.12832	-0.174173	0.25621	flavin reductase family protein	C	COG1853	1730086	1730703	-	No match
ATU_RS12220	ugpC	Atu2508	NC_003062.2	-1.12809	-0.173884	0.359509	sn-glycerol-3-phosphate ABC transporter ATP-binding protein UgpC	G	COG3839	2476257	2477315	+	No match
ATU_RS03575	ATU_RS03575	Atu0725	NC_003062.2	-1.12792	-0.173664	0.270459	hypothetical protein	NA	NA	725233	725841	-	No match
ATU_RS20970	ATU_RS20970	Atu4472	NC_003063.2	-1.12784	-0.173567	0.239083	hypothetical protein	NA	NA	1613693	1614580	+	No match
ATU_RS21225	ATU_RS21225	Atu4526	NC_003063.2	-1.12781	-0.173528	0.590038	ABC transporter ATP-binding protein	O	COG1123	1673665	1675485	-	No match
ATU_RS02710	ATU_RS02710	Atu0550	NC_003062.2	-1.12775	-0.173442	0.52614	flagellar basal body P-ring protein FlgI	N	COG1706	538290	539411	-	58:GAATC	1
ATU_RS22960	ATU_RS22960	Atu4888	NC_003063.2	-1.12735	-0.172937	0.61867	helix-turn-helix domain-containing protein	NA	NA	2065436	2065726	+	-50:GATTC	1
ATU_RS07705	yajC	Atu1563	NC_003062.2	-1.12718	-0.172718	0.226196	preprotein translocase subunit YajC	U	COG1862	1551025	1551372	-	114:GATTC	1
ATU_RS07265	ATU_RS07265	Atu1475	NC_003062.2	-1.12679	-0.172213	0.266742	RidA family protein	V	COG0251	1468954	1469343	+	No match
ATU_RS09780	ATU_RS09780	Atu2002	NC_003062.2	-1.12665	-0.172035	0.211927	esterase family protein	V	COG0627	1965887	1966855	+	No match
ATU_RS18225	ATU_RS18225	Atu3911	NC_003063.2	-1.12662	-0.171999	0.439931	putative hydro-lyase	S	COG4336	1010496	1011305	+	No match
ATU_RS00710	ATU_RS00710	Atu0148	NC_003062.2	-1.12619	-0.171446	0.335649	pilus assembly protein	W	COG4961	156680	157276	-	No match
ATU_RS21185	ATU_RS21185	Atu4518	NC_003063.2	-1.12592	-0.171106	0.307892	branched-chain amino acid ABC transporter permease	E	COG0559	1664611	1665474	-	No match
ATU_RS18210	ATU_RS18210	Atu3908	NC_003063.2	-1.12585	-0.171013	0.182926	GntR family transcriptional regulator	K	COG1802	1007420	1008085	-	No match
ATU_RS16610	ATU_RS16610	Atu3581	NC_003063.2	-1.12544	-0.170485	0.199548	acetyl/propionyl/methylcrotonyl-CoA carboxylase subunit alpha	I	COG4770	636779	638782	-	No match
ATU_RS11195	ATU_RS11195	Atu2294	NC_003062.2	-1.12539	-0.170431	0.632532	GNAT family N-acetyltransferase	NA	NA	2268640	2269107	-	No match
ATU_RS11265	ATU_RS11265	Atu2308	NC_003062.2	-1.12516	-0.170128	0.311999	3-hydroxybutyrate dehydrogenase	I	COG1028	2284063	2284839	+	No match
ATU_RS23700	ATU_RS23700	Atu6143	NC_003065.3	-1.12511	-0.170065	0.566036	ABC transporter permease	E	COG1173	162794	163654	+	No match
ATU_RS22330	eutC	Atu4758	NC_003063.2	-1.12503	-0.16996	0.702927	ectoine utilization protein EutC	E	COG2423	1926765	1927778	-	3:GACTC	1
ATU_RS07210	gcvH	Atu1463	NC_003062.2	-1.12502	-0.169954	0.53509	glycine cleavage system protein GcvH	E	COG0509	1460699	1461061	-	No match
ATU_RS02730	flgC	Atu0554	NC_003062.2	-1.12484	-0.169725	0.523571	flagellar basal body rod protein FlgC	N	COG1558	541059	541478	-	128:GATTC	1
ATU_RS05665	ATU_RS05665	Atu1147	NC_003062.2	-1.12443	-0.169197	0.35309	hypothetical protein	NA	NA	1138023	1138370	-	145:GAATC	1
ATU_RS01660	ATU_RS01660	Atu0346	NC_003062.2	-1.12431	-0.169036	0.178369	[protein-PII] uridylyltransferase	T	COG2844	339637	342465	+	No match
ATU_RS18555	ATU_RS18555	Atu3978	NC_003063.2	-1.12363	-0.168167	0.340472	LysR family transcriptional regulator	K	COG0583	1092295	1093194	-	No match
ATU_RS13045	ATU_RS13045	Atu2679	NC_003062.2	-1.12348	-0.167979	0.410575	arylesterase	D	COG2755	2661400	2662050	-	No match
ATU_RS03455	ATU_RS03455	Atu0701	NC_003062.2	-1.12273	-0.167012	0.303775	EAL domain-containing protein	T	COG5001	701073	702425	+	-18:GATTC	1
ATU_RS25850	ATU_RS25850	Atu5412	NC_003064.2	-1.12271	-0.166991	0.759082	ABC transporter permease	E	COG1176	407482	408309	+	-43:GATTC	1
ATU_RS23295	ATU_RS23295	Atu6059	NC_003065.3	-1.12257	-0.166811	0.181991	aliphatic sulfonate ABC transporter substrate-binding protein	P	COG0715	70516	71478	+	No match
ATU_RS20195	soxG	Atu4313	NC_003063.2	-1.12224	-0.166384	0.673063	sarcosine oxidase subunit gamma family protein	E	COG4583	1440664	1441218	+	No match
ATU_RS12590	ATU_RS12590	Atu2586	NC_003062.2	-1.1221	-0.1662	0.316302	ABC transporter ATP-binding protein	O	COG1123	2561264	2563156	+	No match
ATU_RS22140	ATU_RS22140	Atu4719	NC_003063.2	-1.12203	-0.166105	0.628074	ABC transporter substrate-binding protein	E	COG0747	1881113	1882621	+	No match
ATU_RS13085	ccmB	Atu2687	NC_003062.2	-1.12128	-0.165147	0.335604	heme exporter protein CcmB	O	COG2386	2672036	2672695	+	No match
ATU_RS00095	trpA	Atu0019	NC_003062.2	-1.12096	-0.164737	0.23921	tryptophan synthase subunit alpha	E	COG0159	16364	17203	+	No match
ATU_RS00600	msrA	Atu0125	NC_003062.2	-1.12093	-0.164694	0.369819	peptide-methionine (S)-S-oxide reductase MsrA	O	COG0225	129114	129764	+	No match
ATU_RS08670	glnA	Atu1770	NC_003062.2	-1.12087	-0.164625	0.266382	type I glutamate--ammonia ligase	E	COG0174	1754245	1755654	+	No match
ATU_RS04560	ATU_RS04560	Atu0924	NC_003062.2	-1.12086	-0.164611	0.409858	hypothetical protein	NA	NA	913436	913624	+	-175:GAATC,-150:GAATC	2
ATU_RS18135	ATU_RS18135	Atu3893	NC_003063.2	-1.12067	-0.164358	0.454291	carbohydrate ABC transporter permease	G	COG0395	988288	989202	-	No match
ATU_RS01625	ATU_RS01625	Atu0339	NC_003062.2	-1.12066	-0.164354	0.182682	LapA family protein	NA	NA	330513	330854	+	-168:GAGTC	1
ATU_RS00085	ATU_RS00085	Atu0017	NC_003062.2	-1.12025	-0.163822	0.262793	phosphoribosylanthranilate isomerase	E	COG0135	14475	15137	+	-77:GATTC,-33:GACTC	2
ATU_RS11175	ATU_RS11175	Atu2290	NC_003062.2	-1.12025	-0.163819	0.383282	GNAT family N-acetyltransferase	J	COG1670	2264334	2264843	+	-95:GAATC	1
ATU_RS01000	ATU_RS01000	Atu0209	NC_003062.2	-1.12012	-0.16366	0.33016	DUF475 domain-containing protein	P	COG2899	213782	214888	+	No match
ATU_RS03685	ATU_RS03685	Atu0748	NC_003062.2	-1.11989	-0.163362	0.19909	histone deacetylase family protein	Q	COG0123	746187	747122	-	No match
ATU_RS00140	ATU_RS00140	Atu0029	NC_003062.2	-1.11989	-0.16336	0.358235	adenosylhomocysteinase	H	COG0499	31882	33282	-	No match
ATU_RS23840	virB11	Atu6177	NC_003065.3	-1.1198	-0.163239	0.430453	P-type DNA transfer ATPase VirB11	N	COG0630	192293	193327	+	-152:GAATC	1
ATU_RS25930	ATU_RS25930	Atu5428	NC_003064.2	-1.11969	-0.163101	0.358112	MATE family efflux transporter	V	COG0534	422061	423398	+	No match
ATU_RS23120	ATU_RS23120	Atu6024	NC_003065.3	-1.11962	-0.163007	0.502388	LysR family transcriptional regulator	K	COG0583	35819	36739	-	171:GATTC	1
ATU_RS01810	ATU_RS01810	Atu0376	NC_003062.2	-1.11952	-0.16288	0.353959	DUF1150 family protein	S	COG5568	371002	371259	+	-43:GAATC,-32:GAATC	2
ATU_RS16235	ATU_RS16235	NA	NC_003063.2	-1.11948	-0.162834	0.207168	DUF2934 domain-containing protein	NA	NA	557135	557392	+	No match
ATU_RS22295	ATU_RS22295	Atu4751	NC_003063.2	-1.11943	-0.162771	0.295306	hypothetical protein	NA	NA	1920431	1921426	+	No match
ATU_RS09810	ATU_RS09810	Atu2009	NC_003062.2	-1.11941	-0.162739	0.604456	tRNA-Thr	NA	NA	1970117	1970192	-	25:GATTC	1
ATU_RS20765	ATU_RS20765	Atu4429	NC_003063.2	-1.11928	-0.16257	0.22746	phosphoribosyltransferase	F	COG0503	1571818	1572525	+	No match
ATU_RS20715	ATU_RS20715	Atu4419	NC_003063.2	-1.11927	-0.162556	0.426452	LysR family transcriptional regulator	K	COG0583	1560827	1561747	+	No match
ATU_RS18720	ATU_RS18720	NA	NC_003063.2	-1.11926	-0.162545	0.714832	ornithine cyclodeaminase	NA	NA	1122416	1122937	+	No match
ATU_RS10600	ATU_RS10600	NA	NC_003062.2	-1.11902	-0.162234	0.369342	hypothetical protein	NA	NA	2141799	2142023	-	126:GAGTC	1
ATU_RS02520	ATU_RS02520	Atu8131	NC_003062.2	-1.11877	-0.161912	0.344645	monovalent cation/H+ antiporter subunit A	C;P	COG1009;COG2111	500224	503142	-	52:GACTC	1
ATU_RS19835	ATU_RS19835	Atu4242	NC_003063.2	-1.1185	-0.16156	0.799437	NIPSNAP family protein	NA	NA	1367083	1367397	+	No match
ATU_RS22610	ATU_RS22610	Atu4816	NC_003063.2	-1.1183	-0.161311	0.763107	glycosyltransferase family 4 protein	M	COG0438	1995285	1996568	-	No match
ATU_RS18085	ATU_RS18085	Atu3884	NC_003063.2	-1.11795	-0.160857	0.455398	N-formylglutamate amidohydrolase	E	COG3741	978660	979544	+	-188:GATTC,-99:GAATC	2
ATU_RS13415	ATU_RS13415	Atu2757	NC_003062.2	-1.11771	-0.160552	0.473009	P-II family nitrogen regulator	T	COG0347	2757263	2757601	+	-43:GAGTC	1
ATU_RS12975	ATU_RS12975	Atu2665	NC_003062.2	-1.11759	-0.160393	0.260532	winged helix-turn-helix transcriptional regulator	K	COG1846	2649520	2649978	+	No match
ATU_RS01190	ATU_RS01190	Atu0249	NC_003062.2	-1.11755	-0.160339	0.260409	TRAP transporter substrate-binding protein	Q	COG4663	247424	248527	-	No match
ATU_RS21150	iolE	Atu4510	NC_003063.2	-1.11746	-0.160219	0.414777	myo-inosose-2 dehydratase	G	COG1082	1656372	1657280	-	No match
ATU_RS26190	ATU_RS26190	Atu5484	NC_003064.2	-1.11744	-0.160196	0.49203	Crp/Fnr family transcriptional regulator	T	COG0664	475927	476673	-	114:GATTC	1
ATU_RS09055	ATU_RS09055	Atu1851	NC_003062.2	-1.11736	-0.160095	0.2042	BolA family transcriptional regulator	K	COG0271	1832217	1832450	+	-70:GAATC	1
ATU_RS00840	phnL	Atu0176	NC_003062.2	-1.1173	-0.160012	0.589811	phosphonate C-P lyase system protein PhnL	P	COG4778	180174	180881	-	No match
ATU_RS07965	parE	Atu1622	NC_003062.2	-1.11718	-0.159862	0.238788	DNA topoisomerase IV subunit B	L	COG0187	1606994	1609126	+	-44:GATTC	1
ATU_RS26460	ATU_RS26460	Atu5539	NC_003064.2	-1.11686	-0.159452	0.527398	HlyD family secretion protein	V	COG1566	534191	535066	-	No match
ATU_RS23140	nocP	Atu6028	NC_003065.3	-1.11683	-0.159409	0.412596	nopaline ABC transporter ATP-binding protein NocP	E	COG4598	39281	40054	-	No match
ATU_RS07770	ATU_RS07770	Atu1578	NC_003062.2	-1.11662	-0.159139	0.281066	amino acid ABC transporter permease	E	COG4597	1563516	1564712	+	No match
ATU_RS06605	ATU_RS06605	Atu1339	NC_003062.2	-1.1159	-0.158212	0.29612	ribonuclease E/G	J	COG1530	1323801	1326734	-	No match
ATU_RS12125	ATU_RS12125	Atu2488	NC_003062.2	-1.1152	-0.157305	0.422143	carbonic anhydrase	P	COG0288	2457274	2457915	+	No match
ATU_RS16615	ATU_RS16615	Atu3582	NC_003063.2	-1.11514	-0.157219	0.287609	hypothetical protein	NA	NA	638787	639188	-	58:GAATC	1
ATU_RS26600	ATU_RS26600	NA	NC_003063.2	-1.11504	-0.157097	0.339866	hypothetical protein	NA	NA	1949186	1949362	+	-197:GATTC	1
ATU_RS21690	ATU_RS21690	Atu4626	NC_003063.2	-1.11497	-0.157001	0.390825	ABC transporter substrate-binding protein	E	COG0747	1773708	1775294	+	No match
ATU_RS22770	deoC	Atu4848	NC_003063.2	-1.11495	-0.156982	0.295364	deoxyribose-phosphate aldolase	F	COG0274	2028370	2029329	+	No match
ATU_RS15490	ATU_RS15490	Atu3350	NC_003063.2	-1.11488	-0.156893	0.495774	carbohydrate ABC transporter permease	G	COG0395	383617	384558	-	No match
ATU_RS04210	ATU_RS04210	Atu0855	NC_003062.2	-1.11483	-0.156824	0.282089	VOC family protein	R	COG3324	854905	855684	+	No match
ATU_RS26215	ATU_RS26215	Atu5490	NC_003064.2	-1.11461	-0.156545	0.554163	sigma-70 family RNA polymerase sigma factor	K	COG1595	479424	479966	-	No match
ATU_RS21815	ATU_RS21815	Atu4652	NC_003063.2	-1.11367	-0.155326	0.569989	carbohydrate ABC transporter permease	G	COG0395	1806273	1807115	-	No match
ATU_RS13660	cobW	Atu2805	NC_003062.2	-1.11304	-0.154507	0.346899	cobalamin biosynthesis protein CobW	R	COG0523	2808391	2809428	-	No match
ATU_RS15845	ATU_RS15845	Atu3423	NC_003063.2	-1.11271	-0.154083	0.319853	Rrf2 family transcriptional regulator	K	COG1959	470628	471077	+	No match
ATU_RS23315	ATU_RS23315	Atu6063	NC_003065.3	-1.1121	-0.153285	0.316472	GMC family oxidoreductase	I	COG2303	74856	76481	+	No match
ATU_RS02610	galE	Atu0530	NC_003062.2	-1.1117	-0.152766	0.379552	UDP-glucose 4-epimerase GalE	M	COG1087	523619	524650	+	No match
ATU_RS26485	ATU_RS26485	Atu5544	NC_003064.2	-1.11141	-0.152396	0.471724	VOC family protein	Q	COG0346	538571	538945	+	-124:GAATC	1
ATU_RS20295	tssK	Atu4334	NC_003063.2	-1.11139	-0.152362	0.32221	type VI secretion system baseplate subunit TssK	U	COG3522	1465734	1467074	-	No match
ATU_RS23970	ATU_RS23970	Atu5004	NC_003064.2	-1.11123	-0.152156	0.481208	Gfo/Idh/MocA family oxidoreductase	R	COG0673	5325	6332	-	No match
ATU_RS21810	argH	Atu4651	NC_003063.2	-1.11122	-0.152141	0.551246	argininosuccinate lyase	E	COG0165	1804754	1806268	-	No match
ATU_RS10710	ATU_RS10710	Atu2191	NC_003062.2	-1.11117	-0.152075	0.340484	LysR family transcriptional regulator	K	COG0583	2166746	2167690	+	No match
ATU_RS11505	ATU_RS11505	Atu2359	NC_003062.2	-1.1111	-0.15199	0.448474	hypothetical protein	NA	NA	2333226	2333621	-	43:GAATC	1
ATU_RS20180	ATU_RS20180	Atu4310	NC_003063.2	-1.11103	-0.151904	0.680267	sarcosine oxidase subunit beta family protein	E	COG0665	1436024	1437277	+	No match
ATU_RS12255	ATU_RS12255	Atu2515	NC_003062.2	-1.11102	-0.151885	0.830227	ABC transporter ATP-binding protein	E	COG0444	2483797	2484627	-	No match
ATU_RS19780	purU	Atu4231	NC_003063.2	-1.11094	-0.151783	0.480301	formyltetrahydrofolate deformylase	F	COG0788	1356493	1357377	+	No match
ATU_RS13105	ATU_RS13105	Atu2691	NC_003062.2	-1.11091	-0.151745	0.358601	GGDEF domain-containing protein	T	COG2199	2674325	2675506	-	No match
ATU_RS14715	ATU_RS14715	Atu3188	NC_003063.2	-1.11038	-0.151058	0.269389	sn-glycerol-3-phosphate import ATP-binding protein UgpC	G	COG3839	197716	198777	+	No match
ATU_RS20115	ATU_RS20115	Atu4298	NC_003063.2	-1.11023	-0.150853	0.701518	mechanosensitive ion channel family protein	M	COG0668	1421591	1423609	-	No match
ATU_RS24615	ATU_RS24615	Atu5141	NC_003064.2	-1.10992	-0.150457	0.467403	helix-turn-helix transcriptional regulator	K	COG2207	147842	148606	+	No match
ATU_RS09720	ATU_RS09720	Atu1990	NC_003062.2	-1.10981	-0.150316	0.262259	GAF domain-containing protein	T	COG4251	1954292	1956502	-	No match
ATU_RS04230	ATU_RS04230	Atu0859	NC_003062.2	-1.10945	-0.149847	0.61454	Atu4866 domain-containing protein	NA	NA	857955	858305	+	No match
ATU_RS04510	ATU_RS04510	Atu0915	NC_003062.2	-1.10907	-0.149345	0.377334	Na+/H+ antiporter subunit G	P	COG1320	904535	904867	+	No match
ATU_RS18255	ATU_RS18255	Atu3917	NC_003063.2	-1.10898	-0.149239	0.415471	glycosyl transferase family protein	E;K	COG0547;COG0583	1019167	1020636	+	No match
ATU_RS11615	ATU_RS11615	Atu2384	NC_003062.2	-1.10891	-0.14914	0.548428	TetR/AcrR family transcriptional regulator	K	COG1309	2354405	2355046	-	89:GATTC	1
ATU_RS03525	ATU_RS03525	Atu0715	NC_003062.2	-1.10887	-0.149096	0.362274	F0F1 ATP synthase subunit C	C	COG0636	716706	716933	+	-9:GAGTC	1
ATU_RS23080	ATU_RS23080	Atu6016	NC_003065.3	-1.10876	-0.148953	0.430453	ornithine cyclodeaminase	E	COG2423	24980	26044	-	No match
ATU_RS13470	phaR	Atu2768	NC_003062.2	-1.1087	-0.148873	0.391223	polyhydroxyalkanoate synthesis repressor PhaR	T	COG5394	2773061	2773636	-	143:GATTC	1
ATU_RS05500	ATU_RS05500	Atu1113	NC_003062.2	-1.10868	-0.148837	0.215136	Gfo/Idh/MocA family oxidoreductase	R	COG0673	1103036	1103962	-	No match
ATU_RS16020	ATU_RS16020	Atu3461	NC_003063.2	-1.10866	-0.148814	0.46742	FadR family transcriptional regulator	K	COG2186	509129	509857	-	No match
ATU_RS10510	ATU_RS10510	Atu2153	NC_003062.2	-1.10803	-0.147992	0.559335	AAA family ATPase	R	COG3910	2117846	2118622	+	-155:GAATC	1
ATU_RS01275	ATU_RS01275	Atu0266	NC_003062.2	-1.10795	-0.147889	0.25165	Gfo/Idh/MocA family oxidoreductase	R	COG0673	263264	264247	+	-175:GATTC	1
ATU_RS01095	ATU_RS01095	Atu0229	NC_003062.2	-1.10783	-0.147742	0.51172	DoxX family protein	S	COG2259	231481	231930	+	No match
ATU_RS07420	ATU_RS07420	NA	NC_003062.2	-1.10775	-0.147631	0.459966	hypothetical protein	NA	NA	1492762	1493025	-	No match
ATU_RS18800	ATU_RS18800	Atu4025	NC_003063.2	-1.10769	-0.147554	0.334792	ATP-binding cassette domain-containing protein	H	COG1120	1140705	1141514	+	No match
ATU_RS08535	ATU_RS08535	Atu1744	NC_003062.2	-1.10762	-0.147467	0.362678	nitroreductase	C	COG0778	1730703	1731284	-	No match
ATU_RS01515	coaBC	Atu0316	NC_003062.2	-1.10733	-0.147081	0.231865	bifunctional phosphopantothenoylcysteine decarboxylase/phosphopantothenate--cysteine ligase CoaBC	H	COG0452	309110	310315	+	-138:GAATC	1
ATU_RS07135	ATU_RS07135	Atu1448	NC_003062.2	-1.1072	-0.14692	0.362836	sigma-54-dependent Fis family transcriptional regulator	T	COG2204	1443150	1444514	+	No match
ATU_RS08875	ATU_RS08875	Atu1813	NC_003062.2	-1.10698	-0.146625	0.359364	Rrf2 family transcriptional regulator	K	COG1959	1792891	1793313	-	No match
ATU_RS07185	ATU_RS07185	Atu1458	NC_003062.2	-1.10679	-0.146379	0.374524	ferredoxin--NADP reductase	C	COG1018	1453986	1454798	+	No match
ATU_RS23305	ATU_RS23305	Atu6061	NC_003065.3	-1.10677	-0.146359	0.425371	LLM class flavin-dependent oxidoreductase	H	COG2141	72521	73768	+	No match
ATU_RS11605	ATU_RS11605	Atu2382	NC_003062.2	-1.10668	-0.146241	0.28211	hypothetical protein	NA	NA	2353547	2353837	-	No match
ATU_RS21820	ATU_RS21820	Atu4653	NC_003063.2	-1.10667	-0.146222	0.614696	sugar ABC transporter permease	G	COG1175	1807112	1808053	-	73:GAATC	1
ATU_RS12955	ppa	Atu2661	NC_003062.2	-1.10615	-0.145541	0.38297	inorganic diphosphatase	C	COG0221	2643817	2644350	-	No match
ATU_RS01775	ATU_RS01775	Atu0369	NC_003062.2	-1.10597	-0.145314	0.533985	hypothetical protein	NA	NA	363158	363754	-	No match
ATU_RS20565	ATU_RS20565	Atu4388	NC_003063.2	-1.10591	-0.14523	0.70857	nitric-oxide reductase large subunit	P	COG3256	1525894	1527240	-	185:GAATC	1
ATU_RS11890	ATU_RS11890	Atu2439	NC_003062.2	-1.10583	-0.145128	0.264935	DUF1134 domain-containing protein	S	COG5400	2409205	2409801	+	-74:GACTC,-46:GATTC	2
ATU_RS10770	ATU_RS10770	Atu2207	NC_003062.2	-1.10555	-0.14476	0.315817	HAMP domain-containing protein	T	COG0642	2177183	2178562	+	-163:GAATC	1
ATU_RS17585	ATU_RS17585	Atu3781	NC_003063.2	-1.1055	-0.144699	0.688756	response regulator transcription factor	K	COG0745	864679	865353	+	No match
ATU_RS22900	ATU_RS22900	Atu4875	NC_003063.2	-1.10543	-0.144601	0.430453	nuclear transport factor 2 family protein	R	COG3631	2057365	2057766	+	No match
ATU_RS02450	ATU_RS02450	Atu8130	NC_003062.2	-1.10492	-0.143946	0.403195	TIGR02186 family protein	NA	NA	483859	484686	-	No match
ATU_RS08145	sthA	Atu1661	NC_003062.2	-1.1049	-0.143921	0.3809	Si-specific NAD(P)(+) transhydrogenase	C	COG1249	1646893	1648296	+	-179:GAATC,-102:GAATC	2
ATU_RS07445	ATU_RS07445	Atu1508	NC_003062.2	-1.1049	-0.143913	0.415502	MarC family protein	E	COG2095	1498971	1499600	+	-195:GAATC	1
ATU_RS13790	mnmE	Atu2832	NC_003062.2	-1.1048	-0.143785	0.316921	tRNA uridine-5-carboxymethylaminomethyl(34) synthesis GTPase MnmE	J	COG0486	2836929	2838257	-	103:GATTC	1
ATU_RS22580	ATU_RS22580	Atu4810	NC_003063.2	-1.10469	-0.143642	0.566844	DUF4038 domain-containing protein	NA	NA	1988838	1990157	+	No match
ATU_RS07635	mgtE	Atu1547	NC_003062.2	-1.10432	-0.14316	0.28907	magnesium transporter	P	COG2239	1536638	1538065	-	No match
ATU_RS17015	ATU_RS17015	Atu3668	NC_003063.2	-1.10392	-0.142638	0.302087	Rrf2 family transcriptional regulator	K	COG1959	716058	716579	-	No match
ATU_RS03015	ATU_RS03015	Atu0612	NC_003062.2	-1.10389	-0.142591	0.409983	ABC transporter permease subunit	E	COG1177	599651	600463	+	No match
ATU_RS14240	ATU_RS14240	Atu3091	NC_003063.2	-1.10344	-0.142014	0.375435	hypothetical protein	NA	NA	97368	98270	+	No match
ATU_RS08165	ATU_RS08165	Atu1665	NC_003062.2	-1.10324	-0.141746	0.582342	tRNA-Leu	NA	NA	1652421	1652503	-	No match
ATU_RS03430	ATU_RS03430	Atu0696	NC_003062.2	-1.10311	-0.141571	0.399829	HAD family hydrolase	C	COG0546	694767	695504	+	No match
ATU_RS21045	ATU_RS21045	Atu4488	NC_003063.2	-1.10301	-0.141444	0.314777	ABC transporter permease	E	COG2011	1634304	1634972	+	No match
ATU_RS26225	catE	Atu5491	NC_003064.2	-1.1028	-0.141168	0.525193	catalase C	P	COG0753	480336	482477	-	100:GATTC	1
ATU_RS06210	clpP	Atu1258	NC_003062.2	-1.10261	-0.14092	0.29612	ATP-dependent Clp endopeptidase proteolytic subunit ClpP	O	COG0740	1246266	1246898	+	-48:GATTC	1
ATU_RS10030	ATU_RS10030	Atu2053	NC_003062.2	-1.10218	-0.140364	0.302613	FAD-binding protein	C	COG0277	2013171	2014583	-	34:GATTC	1
ATU_RS17480	ATU_RS17480	Atu3760	NC_003063.2	-1.10185	-0.139925	0.282908	N-formylglutamate amidohydrolase	E	COG3931	839775	840563	-	188:GAATC	1
ATU_RS26115	ATU_RS26115	Atu5467	NC_003064.2	-1.10162	-0.139627	0.602169	hypothetical protein	NA	NA	461363	461674	+	No match
ATU_RS07655	ATU_RS07655	Atu1551	NC_003062.2	-1.10135	-0.139267	0.53509	OsmC family protein	R	COG1765	1541589	1542017	-	6:GAATC	1
ATU_RS14490	ATU_RS14490	Atu3143	NC_003063.2	-1.10077	-0.138517	0.466599	NAD(P)-dependent oxidoreductase	M	COG0451	150872	151669	+	No match
ATU_RS24345	ATU_RS24345	Atu5081	NC_003064.2	-1.10064	-0.138343	0.777425	carbohydrate ABC transporter permease	G	COG0395	81858	82736	+	No match
ATU_RS26080	ATU_RS26080	Atu5460	NC_003064.2	-1.10058	-0.138266	0.445294	sugar ABC transporter permease	G	COG1175	452862	453788	+	No match
ATU_RS26555	ATU_RS26555	NA	NC_003062.2	-1.1004	-0.138024	0.489195	hypothetical protein	NA	NA	2032814	2032987	+	No match
ATU_RS01355	ATU_RS01355	Atu0283	NC_003062.2	-1.10037	-0.137991	0.358587	PaaI family thioesterase	Q	COG2050	277369	277818	-	No match
ATU_RS00145	ATU_RS00145	Atu0030	NC_003062.2	-1.1003	-0.137892	0.409062	HPr family phosphocarrier protein	T	COG1925	33411	33686	-	No match
ATU_RS24825	ATU_RS24825	Atu5190	NC_003064.2	-1.09999	-0.13749	0.578305	alpha/beta hydrolase	H	COG0596	185527	186249	+	No match
ATU_RS11770	ATU_RS11770	Atu2415	NC_003062.2	-1.09994	-0.13742	0.576957	DUF2735 domain-containing protein	NA	NA	2385797	2386003	-	54:GATTC	1
ATU_RS00630	ATU_RS00630	Atu0131	NC_003062.2	-1.09991	-0.13739	0.395451	purine-nucleoside phosphorylase	F	COG0005	135056	135856	+	No match
ATU_RS03010	ATU_RS03010	Atu0611	NC_003062.2	-1.09979	-0.137225	0.308539	ABC transporter permease subunit	E	COG1176	598738	599646	+	-38:GATTC	1
ATU_RS05060	ATU_RS05060	Atu1020	NC_003062.2	-1.09952	-0.13688	0.302087	porin	NA	NA	1012325	1013434	+	No match
ATU_RS07440	gyrA	Atu1507	NC_003062.2	-1.09941	-0.136726	0.360804	DNA gyrase subunit A	L	COG0188	1495961	1498753	-	23:GAATC	1
ATU_RS13585	leuD	Atu2790	NC_003062.2	-1.09935	-0.136655	0.415383	3-isopropylmalate dehydratase small subunit	E	COG0066	2791645	2792250	+	No match
ATU_RS17675	ATU_RS17675	Atu3797	NC_003063.2	-1.09925	-0.136516	0.723807	efflux RND transporter periplasmic adaptor subunit	V	COG0845	892422	893498	-	No match
ATU_RS12870	sdhD	Atu2644	NC_003062.2	-1.09916	-0.136402	0.457505	succinate dehydrogenase_2C hydrophobic membrane anchor protein	C	COG2142	2630584	2630964	-	No match
ATU_RS10415	ATU_RS10415	Atu2133	NC_003062.2	-1.09907	-0.136289	0.381843	L_2CD-transpeptidase family protein	M	COG1376	2098161	2099543	+	-5:GAATC	1
ATU_RS19485	nspC	Atu4169	NC_003063.2	-1.09845	-0.135471	0.32594	carboxynorspermidine decarboxylase	E	COG0019	1286842	1287939	+	No match
ATU_RS14385	ATU_RS14385	Atu3121	NC_003063.2	-1.09842	-0.135432	0.593726	cold-shock protein	K	COG1278	131190	131399	+	-21:GATTC	1
ATU_RS18200	ATU_RS18200	Atu3906	NC_003063.2	-1.09828	-0.135243	0.299539	ABC transporter substrate-binding protein	P	COG0715	1005400	1006695	-	No match
ATU_RS08905	sufA	Atu1819	NC_003062.2	-1.09819	-0.135124	0.396585	Fe-S cluster assembly scaffold SufA	O	COG0316	1798822	1799211	-	No match
ATU_RS21070	ATU_RS21070	Atu4493	NC_003063.2	-1.09803	-0.134923	0.410092	CYTH domain-containing protein	R	COG2954	1640589	1641077	-	181:GATTC	1
ATU_RS00530	polA	Atu0110	NC_003062.2	-1.098	-0.134884	0.357359	DNA polymerase I	L;L	COG0258;COG0749	113226	116222	+	No match
ATU_RS07780	ATU_RS07780	Atu1580	NC_003062.2	-1.09768	-0.134452	0.318772	amino acid ABC transporter ATP-binding protein	E	COG1126	1565885	1566658	+	No match
ATU_RS26325	ATU_RS26325	Atu5511	NC_003064.2	-1.09764	-0.1344	0.650317	hypothetical protein	NA	NA	505230	505505	-	No match
ATU_RS00470	ATU_RS00470	Atu0097	NC_003062.2	-1.09756	-0.1343	0.471461	HIT domain-containing protein	F	COG0537	101610	102038	+	No match
ATU_RS02275	ATU_RS02275	Atu0461	NC_003062.2	-1.09751	-0.134239	0.616751	phage late control D family protein	X	COG3500	455333	456493	+	No match
ATU_RS10905	ATU_RS10905	Atu2235	NC_003062.2	-1.09725	-0.133889	0.497142	MaoC family dehydratase	I	COG2030	2206510	2206977	+	No match
ATU_RS08640	ATU_RS08640	Atu1764	NC_003062.2	-1.09709	-0.133682	0.50642	methylenetetrahydrofolate reductase	E	COG0685	1748259	1749179	+	No match
ATU_RS11010	ATU_RS11010	Atu2257	NC_003062.2	-1.09703	-0.133601	0.332792	membrane protein	R	COG5426	2229065	2231149	+	No match
ATU_RS06085	ATU_RS06085	Atu1231	NC_003062.2	-1.09631	-0.132658	0.569114	tRNA-Pro	NA	NA	1221119	1221195	-	No match
ATU_RS03420	ATU_RS03420	Atu8086	NC_003062.2	-1.09602	-0.132277	0.547623	DUF4170 domain-containing protein	NA	NA	692997	693236	+	No match
ATU_RS08960	bcp	Atu1830	NC_003062.2	-1.09589	-0.132099	0.359713	thioredoxin-dependent thiol peroxidase	O	COG1225	1813147	1813614	+	No match
ATU_RS20270	ATU_RS20270	Atu4329	NC_003063.2	-1.09584	-0.132034	0.291164	polysaccharide export protein	M	COG1596	1457221	1458357	+	-21:GAATC	1
ATU_RS00090	trpB	Atu0018	NC_003062.2	-1.09551	-0.131608	0.338317	tryptophan synthase subunit beta	E	COG0133	15139	16359	+	No match
ATU_RS13820	ATU_RS13820	Atu3005	NC_003063.2	-1.09547	-0.131552	0.635616	hypothetical protein	NA	NA	2567	2986	+	-96:GAATC,-44:GAATC	2
ATU_RS09910	ATU_RS09910	Atu2029	NC_003062.2	-1.09528	-0.131296	0.551465	hypothetical protein	S	COG4315	1989530	1989904	+	No match
ATU_RS18460	ATU_RS18460	Atu3960	NC_003063.2	-1.09519	-0.131177	0.692632	dihydrodipicolinate synthase family protein	M	COG0329	1064436	1065347	-	No match
ATU_RS19610	ATU_RS19610	Atu4196	NC_003063.2	-1.09515	-0.131134	0.486892	galactarate dehydratase	M	COG4948	1319679	1320866	+	No match
ATU_RS08555	yidD	Atu1747	NC_003062.2	-1.09499	-0.130914	0.623546	membrane protein insertion efficiency factor YidD	M	COG0759	1735213	1735572	-	No match
ATU_RS11445	ATU_RS11445	Atu2344	NC_003062.2	-1.09483	-0.130701	0.583697	VOC family protein	Q	COG0346	2321107	2321517	+	No match
ATU_RS20095	ATU_RS20095	Atu4294	NC_003063.2	-1.09443	-0.130185	0.704838	aldo/keto reductase	Q	COG0656	1417206	1418039	+	No match
ATU_RS10245	ATU_RS10245	Atu2098	NC_003062.2	-1.09423	-0.129919	0.560643	UDP-N-acetylmuramoylalanyl-D-glutamyl-2_2C6-diaminopimelate--D-alanyl-D-alanine ligase	M	COG0770	2062279	2063712	-	No match
ATU_RS03490	ATU_RS03490	Atu0708	NC_003062.2	-1.0939	-0.129484	0.497947	ABC transporter substrate-binding protein	P	COG0715	707905	709128	+	-24:GAATC	1
ATU_RS00155	ATU_RS00155	Atu0032	NC_003062.2	-1.09362	-0.129109	0.509372	HPr kinase/phosphorylase	T	COG1493	34225	34689	-	No match
ATU_RS14310	ATU_RS14310	Atu3105	NC_003063.2	-1.09348	-0.128921	0.545882	transcriptional regulator	K	COG4189	113228	114157	-	No match
ATU_RS12675	ATU_RS12675	Atu2603	NC_003062.2	-1.09295	-0.128232	0.460448	sugar ABC transporter permease	G	COG1175	2582387	2583271	-	No match
ATU_RS06020	ATU_RS06020	Atu1218	NC_003062.2	-1.09282	-0.128051	0.428419	deoxyribodipyrimidine photo-lyase	L	COG0415	1212113	1213552	-	No match
ATU_RS15510	ATU_RS15510	Atu3354	NC_003063.2	-1.09247	-0.127587	0.523196	glucose/quinate/shikimate family membrane-bound PQQ-dependent dehydrogenase	G	COG4993	388845	391274	-	No match
ATU_RS17735	ATU_RS17735	Atu3808	NC_003063.2	-1.09233	-0.127414	0.4841	LysR family transcriptional regulator	K	COG0583	904721	905626	-	71:GACTC	1
ATU_RS26235	ATU_RS26235	Atu5493	NC_003064.2	-1.09202	-0.127005	0.760915	hypothetical protein	NA	NA	483181	483498	-	No match
ATU_RS15570	ATU_RS15570	Atu8094	NC_003063.2	-1.09192	-0.126866	0.445342	aa3-type cytochrome c oxidase subunit IV	NA	NA	405343	405567	-	78:GATTC	1
ATU_RS10370	ATU_RS10370	Atu2124	NC_003062.2	-1.09187	-0.126806	0.493963	ArsR family transcriptional regulator	K;H	COG0640;COG2226	2088303	2089316	-	147:GATTC	1
ATU_RS11880	ATU_RS11880	Atu2437	NC_003062.2	-1.09111	-0.125795	0.745176	GNAT family N-acetyltransferase	J	COG1670	2407696	2408223	-	No match
ATU_RS12820	ATU_RS12820	Atu2634	NC_003062.2	-1.09103	-0.12569	0.52614	MAPEG family protein	S	COG3686	2617707	2618120	-	No match
ATU_RS21825	ATU_RS21825	Atu4654	NC_003063.2	-1.09098	-0.125621	0.675612	extracellular solute-binding protein	G	COG1653	1808071	1809336	-	No match
ATU_RS13350	ATU_RS13350	Atu2743	NC_003062.2	-1.09091	-0.125532	0.528795	TRAP transporter large permease subunit	G	COG1593	2739894	2741171	+	No match
ATU_RS23525	ATU_RS23525	Atu6108	NC_003065.3	-1.09087	-0.125484	0.602991	alkylphosphonate utilization protein	R	COG2824	129626	129931	-	No match
ATU_RS14650	ATU_RS14650	Atu3175	NC_003063.2	-1.09084	-0.12544	0.606734	PLP-dependent transferase	E	COG0626	185263	186435	-	No match
ATU_RS24620	ATU_RS24620	Atu5143	NC_003064.2	-1.09065	-0.125183	0.610628	CatB-related O-acetyltransferase	R	COG0110	149482	150114	+	No match
ATU_RS15945	ATU_RS15945	Atu3444	NC_003063.2	-1.09064	-0.125176	0.615595	ABC transporter substrate-binding protein	E	COG0747	491750	493339	-	No match
ATU_RS03060	ATU_RS03060	Atu8134	NC_003062.2	-1.09016	-0.124546	0.537553	MAPEG family protein	S	COG5331	613986	614387	+	-102:GAATC	1
ATU_RS15605	ATU_RS15605	Atu3372	NC_003063.2	-1.09006	-0.124411	0.61544	sugar ABC transporter substrate-binding protein	G	COG1879	413489	414418	-	No match
ATU_RS11420	ATU_RS11420	Atu2339	NC_003062.2	-1.08987	-0.124152	0.355157	alpha-E domain-containing protein	S	COG2307	2317366	2318307	+	No match
ATU_RS15815	ATU_RS15815	Atu3416	NC_003063.2	-1.08955	-0.123739	0.778411	ABC transporter substrate-binding protein	T	COG0834	463331	464269	-	No match
ATU_RS15195	thiE	Atu3289	NC_003063.2	-1.08947	-0.123628	0.525994	thiamine phosphate synthase	H	COG0352	315458	316120	+	No match
ATU_RS11355	ATU_RS11355	Atu2326	NC_003062.2	-1.0894	-0.123532	0.813165	nucleotidyltransferase family protein	R	COG1669	2301719	2302012	-	No match
ATU_RS02820	ATU_RS02820	Atu0573	NC_003062.2	-1.08916	-0.123212	0.348584	response regulator transcription factor	K	COG0745	558161	558832	+	-62:GAATC,-53:GATTC,-17:GATTC	3
ATU_RS22725	ATU_RS22725	Atu4838	NC_003063.2	-1.08911	-0.123147	0.581796	lipocalin family protein	M	COG3040	2018638	2019168	+	No match
ATU_RS07475	ATU_RS07475	Atu1514	NC_003062.2	-1.08911	-0.123146	0.383631	DUF72 domain-containing protein	R	COG1801	1505366	1506166	+	No match
ATU_RS11675	ureG	Atu2396	NC_003062.2	-1.08908	-0.123116	0.454016	urease accessory protein UreG	O	COG0378	2369298	2369909	-	No match
ATU_RS19345	ATU_RS19345	Atu4138	NC_003063.2	-1.08881	-0.122751	0.76766	FAD-binding oxidoreductase	E	COG0665	1257367	1258593	-	105:GATTC	1
ATU_RS08800	ATU_RS08800	Atu1796	NC_003062.2	-1.08873	-0.122648	0.383954	cytochrome c biogenesis protein CcdA	O	COG0785	1783274	1784020	-	31:GATTC	1
ATU_RS20485	ATU_RS20485	Atu4372	NC_003063.2	-1.08844	-0.122261	0.708834	ABC transporter permease	G	COG1172	1509246	1510214	+	No match
ATU_RS19140	ATU_RS19140	Atu4096	NC_003063.2	-1.08778	-0.121387	0.642607	carboxylating nicotinate-nucleotide diphosphorylase	H	COG0157	1215509	1216366	-	147:GATTC	1
ATU_RS14025	ATU_RS14025	Atu3047	NC_003063.2	-1.08765	-0.121219	0.521937	ABC transporter permease	E	COG1173	43487	44377	-	No match
ATU_RS26500	ATU_RS26500	Atu5548	NC_003064.2	-1.08765	-0.121211	0.58749	pyridoxamine 5'-phosphate oxidase family protein	R	COG3576	541657	542226	+	-29:GATTC	1
ATU_RS03720	ATU_RS03720	NA	NC_003062.2	-1.08749	-0.121009	0.586447	hypothetical protein	NA	NA	752716	753123	-	No match
ATU_RS09605	ATU_RS09605	Atu1965	NC_003062.2	-1.08747	-0.12098	0.448788	NAD(P)-dependent oxidoreductase	M	COG0451	1935346	1936239	-	No match
ATU_RS11810	ATU_RS11810	Atu8177	NC_003062.2	-1.08746	-0.12096	0.465775	hypothetical protein	NA	NA	2395742	2396095	-	No match
ATU_RS17810	ATU_RS17810	Atu3823	NC_003063.2	-1.0874	-0.12088	0.699864	methionine synthase	E	COG0620	919370	920398	-	No match
ATU_RS00850	ATU_RS00850	Atu0178	NC_003062.2	-1.08708	-0.120455	0.678397	alpha-D-ribose 1-methylphosphonate 5-phosphate C-P-lyase PhnJ	P	COG3627	181722	182624	-	No match
ATU_RS19515	prmC	Atu4175	NC_003063.2	-1.08707	-0.120442	0.525398	peptide chain release factor N(5)-glutamine methyltransferase	J	COG2890	1296528	1297397	+	No match
ATU_RS12495	ATU_RS12495	Atu2566	NC_003062.2	-1.08664	-0.119878	0.646437	thiazole synthase	H	COG2022	2537959	2538732	-	No match
ATU_RS06875	ATU_RS06875	Atu1393	NC_003062.2	-1.08659	-0.119811	0.593581	ComEC/Rec2 family competence protein	U	COG0658	1386783	1389212	+	No match
ATU_RS10075	ATU_RS10075	Atu2062	NC_003062.2	-1.08626	-0.11937	0.556387	DMT family transporter	S	COG3238	2025916	2026398	+	-54:GATTC	1
ATU_RS16455	ATU_RS16455	Atu3551	NC_003063.2	-1.0861	-0.119163	0.665045	glycosyltransferase family 4 protein	M	COG0438	601955	603190	-	No match
ATU_RS18785	ATU_RS18785	Atu4022	NC_003063.2	-1.08608	-0.119128	0.427362	TonB-dependent siderophore receptor	P	COG4774	1135646	1137778	+	No match
ATU_RS01735	ATU_RS01735	Atu0361	NC_003062.2	-1.08596	-0.118973	0.577005	helix-turn-helix transcriptional regulator	K	COG1396	355747	356166	+	-64:GACTC	1
ATU_RS11025	ATU_RS11025	Atu2260	NC_003062.2	-1.08595	-0.118963	0.373665	N-acetyltransferase	R	COG3153	2233065	2233634	-	No match
ATU_RS21790	choX	Atu4647	NC_003063.2	-1.08568	-0.118602	0.609961	choline ABC transporter substrate-binding protein	E	COG2113	1800329	1801282	+	No match
ATU_RS20980	ATU_RS20980	Atu4474	NC_003063.2	-1.08563	-0.118536	0.336252	glutamate--tRNA ligase	J	COG0008	1616576	1618033	-	176:GAGTC	1
ATU_RS05375	ATU_RS05375	Atu1085	NC_003062.2	-1.08563	-0.118534	0.487905	MarR family transcriptional regulator	K	COG1846	1076483	1076938	+	-119:GATTC	1
ATU_RS20690	ATU_RS20690	Atu4413	NC_003063.2	-1.08546	-0.11831	0.69893	type I secretion system permease/ATPase	U	COG4618	1553197	1554948	+	No match
ATU_RS14040	ATU_RS14040	Atu3050	NC_003063.2	-1.08519	-0.117949	0.563017	FAD-binding oxidoreductase	E	COG0665	47297	48628	-	No match
ATU_RS23310	ATU_RS23310	Atu6062	NC_003065.3	-1.0848	-0.117425	0.692406	SDR family oxidoreductase	I	COG1028	73926	74696	+	No match
ATU_RS07485	ATU_RS07485	Atu1516	NC_003062.2	-1.08427	-0.116725	0.479968	fumarylacetoacetate hydrolase family protein	Q	COG0179	1507322	1508011	+	-48:GAATC	1
ATU_RS08085	ATU_RS08085	Atu1646	NC_003062.2	-1.08409	-0.116478	0.523071	ABC transporter ATP-binding protein	M	COG1127	1629675	1630511	-	111:GATTC	1
ATU_RS14640	ATU_RS14640	Atu3173	NC_003063.2	-1.08394	-0.116284	0.534708	sugar ABC transporter permease	G	COG1175	182870	183814	-	No match
ATU_RS19165	ATU_RS19165	Atu4101	NC_003063.2	-1.08376	-0.11605	0.541446	thermonuclease family protein	NA	NA	1220530	1221033	+	-154:GATTC	1
ATU_RS17690	ATU_RS17690	NA	NC_003063.2	-1.08364	-0.115884	0.590407	hypothetical protein	NA	NA	895325	895666	+	-89:GAATC	1
ATU_RS20545	ATU_RS20545	Atu4384	NC_003063.2	-1.08362	-0.11586	0.549368	DUF2249 domain-containing protein	NA	NA	1521986	1522519	-	No match
ATU_RS09755	ATU_RS09755	Atu1997	NC_003062.2	-1.0836	-0.115837	0.677846	PepSY domain-containing protein	S	COG3182	1959640	1961004	+	-86:GAATC,-26:GAATC	2
ATU_RS26290	ATU_RS26290	Atu5504	NC_003064.2	-1.08359	-0.115817	0.515742	PepSY domain-containing protein	O	COG3212	495835	496290	+	No match
ATU_RS00745	ATU_RS00745	Atu0156	NC_003062.2	-1.08357	-0.11579	0.424284	DUF1275 domain-containing protein	S	COG3619	162149	162859	-	6:GACTC	1
ATU_RS10265	rsmH	Atu2102	NC_003062.2	-1.0835	-0.115706	0.568552	16S rRNA (cytosine(1402)-N(4))-methyltransferase RsmH	J	COG0275	2067546	2068571	-	No match
ATU_RS12470	modA	Atu2561	NC_003062.2	-1.08341	-0.115583	0.513388	molybdate ABC transporter substrate-binding protein	P	COG0725	2533873	2534664	+	No match
ATU_RS20145	ATU_RS20145	Atu4304	NC_003063.2	-1.08308	-0.115144	0.507457	mechanosensitive ion channel	T;M	COG0664;COG0668	1427475	1428965	+	No match
ATU_RS20960	ATU_RS20960	Atu4470	NC_003063.2	-1.08301	-0.115049	0.759782	manganese/iron ABC transporter ATP-binding protein	P	COG1121	1611583	1612491	-	85:GAATC	1
ATU_RS21655	ATU_RS21655	Atu4619	NC_003063.2	-1.08284	-0.114817	0.440625	ATP-dependent helicase	L	COG0210	1765840	1767906	-	102:GACTC,159:GATTC	2
ATU_RS14670	ATU_RS14670	Atu3179	NC_003063.2	-1.0828	-0.114764	0.553454	metal ABC transporter permease	P	COG1108	189051	189917	-	No match
ATU_RS22555	ATU_RS22555	Atu4805	NC_003063.2	-1.08274	-0.11468	0.614211	response regulator	T;T;K	COG0642;COG0784;COG4566	1981152	1983404	+	No match
ATU_RS11430	ATU_RS11430	Atu2341	NC_003062.2	-1.08266	-0.114584	0.427362	class I SAM-dependent methyltransferase	H	COG2227	2319154	2319750	+	No match
ATU_RS03025	pdhS1	Atu0614	NC_003062.2	-1.08263	-0.114539	0.382102	two-component system sensor histidine kinase PdhS1	T;K	COG0642;COG3829	602711	606538	-	142:GAATC	1
ATU_RS17440	ATU_RS17440	Atu3752	NC_003063.2	-1.08262	-0.114524	0.716129	DUF465 domain-containing protein	S	COG5570	835769	835945	-	No match
ATU_RS14790	ATU_RS14790	Atu3204	NC_003063.2	-1.08228	-0.114071	0.546101	sensor domain-containing diguanylate cyclase	T	COG2199	216138	217643	-	No match
ATU_RS08515	ATU_RS08515	Atu1740	NC_003062.2	-1.08222	-0.114	0.469235	GNAT family N-acetyltransferase	E	COG1246	1727586	1728041	-	No match
ATU_RS22145	ATU_RS22145	Atu4720	NC_003063.2	-1.0817	-0.113301	0.759998	ABC transporter permease	E	COG0601	1882689	1883636	+	No match
ATU_RS17375	ATU_RS17375	Atu3740	NC_003063.2	-1.08162	-0.1132	0.506997	fructose-bisphosphate aldolase class I	G	COG3588	821772	822797	+	No match
ATU_RS26455	ATU_RS26455	Atu5538	NC_003064.2	-1.08158	-0.113145	0.567809	DUF4126 family protein	S	COG3918	533504	533965	-	No match
ATU_RS09200	ATU_RS09200	Atu1882	NC_003062.2	-1.08157	-0.113133	0.582342	usg protein	S	COG5425	1862712	1862978	+	No match
ATU_RS14615	ATU_RS14615	Atu3168	NC_003063.2	-1.08135	-0.112833	0.448888	sugar ABC transporter permease	G	COG1175	178224	179096	+	No match
ATU_RS07625	ATU_RS07625	Atu1545	NC_003062.2	-1.08131	-0.11278	0.411357	DUF1624 domain-containing protein	S	COG3503	1535030	1535995	+	No match
ATU_RS03995	ATU_RS03995	Atu0810	NC_003062.2	-1.08123	-0.112675	0.634449	type II toxin-antitoxin system ParD family antitoxin	K	COG3609	809876	810157	-	51:GATTC	1
ATU_RS18340	ATU_RS18340	Atu3935	NC_003063.2	-1.08118	-0.112608	0.439931	formimidoylglutamate deiminase	F	COG0402	1039138	1040484	+	No match
ATU_RS05275	ATU_RS05275	Atu8147	NC_003062.2	-1.08104	-0.112414	0.441248	LysM peptidoglycan-binding domain-containing protein	P	COG1652	1055979	1058003	-	5:GAATC,177:GATTC	2
ATU_RS11920	rpoH	Atu2445	NC_003062.2	-1.08076	-0.112045	0.584663	RNA polymerase sigma factor RpoH	K	COG0568	2415172	2416074	+	No match
ATU_RS13440	ATU_RS13440	Atu2762	NC_003062.2	-1.08059	-0.111818	0.491946	cyclic nucleotide-binding domain-containing protein	T	COG0664	2763618	2764073	-	No match
ATU_RS21170	ATU_RS21170	Atu4515	NC_003063.2	-1.08029	-0.111424	0.700285	ABC transporter ATP-binding protein	E	COG0410	1662144	1662860	-	No match
ATU_RS02455	ATU_RS02455	Atu0498	NC_003062.2	-1.07997	-0.110987	0.39664	sulfite exporter TauE/SafE family protein	P	COG0730	484683	485609	-	No match
ATU_RS11960	ATU_RS11960	Atu2454	NC_003062.2	-1.07971	-0.110638	0.376832	siderophore-interacting protein	P	COG2375	2425266	2426342	-	No match
ATU_RS21035	ATU_RS21035	Atu4486	NC_003063.2	-1.07962	-0.110521	0.468685	NAD(P)H-dependent oxidoreductase	C	COG0778	1632276	1632905	+	No match
ATU_RS23990	ATU_RS23990	Atu8044	NC_003064.2	-1.07948	-0.11034	0.653437	hypothetical protein	NA	NA	10306	10611	+	No match
ATU_RS19810	ATU_RS19810	Atu4237	NC_003063.2	-1.07936	-0.11017	0.815604	amino acid synthesis family protein	NA	NA	1362176	1362778	+	No match
ATU_RS19490	ATU_RS19490	Atu4170	NC_003063.2	-1.0792	-0.109964	0.559215	saccharopine dehydrogenase family protein	E	COG1748	1288000	1289238	+	No match
ATU_RS10650	ATU_RS10650	Atu2179	NC_003062.2	-1.07896	-0.109641	0.460163	GGDEF domain-containing protein	T	COG2199	2154605	2155744	-	104:GAATC	1
ATU_RS25960	ATU_RS25960	Atu5435	NC_003064.2	-1.07833	-0.108799	0.651605	Gfo/Idh/MocA family oxidoreductase	R	COG0673	428152	429324	+	-27:GATTC	1
ATU_RS08125	ATU_RS08125	Atu1656	NC_003062.2	-1.07824	-0.108678	0.4574	TolB family protein	U	COG0823	1640744	1641574	-	No match
ATU_RS16730	ATU_RS16730	Atu3605	NC_003063.2	-1.07791	-0.108235	0.614528	hypothetical protein	NA	NA	660589	661260	-	56:GAATC	1
ATU_RS13695	ATU_RS13695	Atu2812	NC_003062.2	-1.07787	-0.108183	0.788129	L-rhamnose mutarotase	M	COG3254	2815690	2816019	-	No match
ATU_RS15485	ATU_RS15485	Atu3349	NC_003063.2	-1.07784	-0.108143	0.528689	ABC transporter ATP-binding protein	G	COG3839	382523	383611	-	No match
ATU_RS19720	ATU_RS19720	Atu4219	NC_003063.2	-1.07766	-0.107907	0.541786	efflux RND transporter permease subunit	V	COG0841	1341071	1344181	+	No match
ATU_RS24260	ATU_RS24260	Atu5064	NC_003064.2	-1.07763	-0.107862	0.609369	MarR family transcriptional regulator	K	COG1846	62887	63339	-	No match
ATU_RS26405	ATU_RS26405	Atu5529	NC_003064.2	-1.0776	-0.107816	0.591671	transporter substrate-binding domain-containing protein	E	COG0683	522963	524114	+	No match
ATU_RS17755	ATU_RS17755	Atu3812	NC_003063.2	-1.07738	-0.107524	0.492506	low affinity iron permease family protein	P	COG5478	908601	909008	-	No match
ATU_RS12480	modC	Atu2563	NC_003062.2	-1.07727	-0.107377	0.500248	molybdenum ABC transporter ATP-binding protein	P	COG4148	2535422	2536498	+	No match
ATU_RS18480	ATU_RS18480	Atu3963	NC_003063.2	-1.077	-0.10702	0.552059	GntR family transcriptional regulator	K	COG1802	1067535	1068248	-	No match
ATU_RS00940	ATU_RS00940	Atu0197	NC_003062.2	-1.07696	-0.106959	0.736097	ABC transporter ATP-binding protein	E	COG1125	201018	201956	-	No match
[truncated: 3,035 more rows]

## Sheet: 2307-IPTG versus 2307+IPTG
Gene_ID	Gene_Name	Atu_ID	Replicon	Fold_Change	logFC	adj.P.Val	Description	COG	COG_ID	Gene_Start	Gene_End	Strand	GANTC_Matches (200bp upstream of ORF)	Number of GANTC motifs (200 bp upstream of ORF)
ATU_RS24185	ATU_RS24185	Atu5049	NC_003064.2	-5.46711	-2.45078	4.96034e-05	Ku protein	L	COG1273	48390	49286	+	-138:GAATC,-119:GACTC,-73:GATTC,-63:GACTC,-42:GATTC,-33:GAATC	6
ATU_RS18275	ATU_RS18275	Atu3922	NC_003063.2	-5.211	-2.38156	3.60666e-06	replication initiation protein RepC(Ch2)	NA	NA	1022888	1024165	-	57:GACTC,70:GATTC,85:GATTC	3
ATU_RS03915	ATU_RS03915	Atu0794	NC_003062.2	-3.79213	-1.92301	2.11622e-05	DNA-methyltransferase CcrM	L	COG0863	790755	791900	+	No match
ATU_RS06185	ATU_RS06185	Atu1253	NC_003062.2	-3.47635	-1.79757	7.18886e-05	cupin domain-containing protein	R	COG3450	1241666	1242007	+	No match
ATU_RS25855	ATU_RS25855	Atu5413	NC_003064.2	-3.24695	-1.69909	0.00360936	ABC transporter permease	E	COG1177	408302	409123	+	No match
ATU_RS21510	ATU_RS21510	Atu4586	NC_003063.2	-3.16869	-1.66388	2.24966e-05	linear amide C-N hydrolase	M	COG3049	1733522	1734589	-	65:GAGTC	1
ATU_RS18550	ATU_RS18550	Atu3977	NC_003063.2	-3.06367	-1.61526	2.96203e-05	ice nucleation-like protein	NA	NA	1088570	1091599	-	No match
ATU_RS08280	ATU_RS08280	Atu1691	NC_003062.2	-3.06103	-1.61402	1.61738e-05	GGDEF domain-containing protein	T	COG2199	1675687	1676757	+	-19:GACTC	1
ATU_RS23225	ATU_RS23225	Atu6045	NC_003065.3	-2.84081	-1.5063	3.17665e-05	replication initiation protein RepC(pTi)	NA	NA	54905	56224	+	-95:GAATC,-80:GAATC	2
ATU_RS00170	ATU_RS00170	Atu0035	NC_003062.2	-2.81653	-1.49392	0.0059268	phosphoenolpyruvate carboxykinase	C	COG1866	37589	39199	+	No match
ATU_RS15855	ATU_RS15855	Atu3425	NC_003063.2	-2.7694	-1.46957	0.00399156	flavin reductase	C	COG1853	472101	472646	-	No match
ATU_RS26390	sfnG	Atu5526	NC_003064.2	-2.56553	-1.35926	0.00202457	dimethyl sulfone monooxygenase SfnG	H	COG2141	518135	519238	-	No match
ATU_RS23960	ATU_RS23960	Atu5002	NC_003064.2	-2.55063	-1.35086	0.000100516	replication initiation protein RepC(pAt)	NA	NA	2606	3820	+	-86:GAATC,-71:GAATC,-58:GAGTC,-30:GAATC	4
ATU_RS15835	ATU_RS15835	Atu3420	NC_003063.2	-2.50709	-1.32601	0.00278115	LLM class flavin-dependent oxidoreductase	H	COG2141	467960	469300	-	No match
ATU_RS17880	ATU_RS17880	Atu3839	NC_003063.2	-2.49003	-1.31616	0.000224531	site-specific DNA-methyltransferase	NA	NA	933986	935675	+	-200:GAGTC	1
ATU_RS24150	ATU_RS24150	Atu5043	NC_003064.2	-2.48517	-1.31334	0.000273515	hypothetical protein	NA	NA	43896	44303	+	No match
ATU_RS15955	ATU_RS15955	Atu3446	NC_003063.2	-2.40165	-1.26403	0.00180575	LLM class flavin-dependent oxidoreductase	H	COG2141	494667	495836	-	No match
ATU_RS24095	ATU_RS24095	Atu5031	NC_003064.2	-2.38983	-1.25691	0.000133517	restriction endonuclease	NA	NA	31458	32576	-	2:GAATC	1
ATU_RS17105	ATU_RS17105	Atu3687	NC_003063.2	-2.38358	-1.25313	0.00055078	TonB-dependent receptor	P	COG1629	760897	763335	+	-101:GAGTC	1
ATU_RS24060	ATU_RS24060	Atu5022	NC_003064.2	-2.37349	-1.24701	0.00157065	hypothetical protein	R	COG4928	22228	24126	-	193:GAGTC	1
ATU_RS03300	ATU_RS03300	Atu0671	NC_003062.2	-2.3693	-1.24446	0.00381304	YeiH family putative sulfate export transporter	S	COG2855	667418	668461	-	192:GAATC	1
ATU_RS19420	ATU_RS19420	Atu4155	NC_003063.2	-2.3502	-1.23278	0.0109319	ABC transporter permease subunit	P	COG0600	1272881	1273663	+	No match
ATU_RS19415	ATU_RS19415	Atu4154	NC_003063.2	-2.35004	-1.23269	0.0598222	aliphatic sulfonate ABC transporter substrate-binding protein	P	COG0715	1271907	1272860	+	No match
ATU_RS15865	ATU_RS15865	NA	NC_003063.2	-2.32234	-1.21558	0.0321018	hypothetical protein	NA	NA	474133	474330	-	No match
ATU_RS18280	repB	Atu3923	NC_003063.2	-2.31731	-1.21245	6.16169e-05	plasmid partitioning protein RepB(Ch2)	D	COG1475	1024351	1025364	-	No match
ATU_RS05545	ATU_RS05545	Atu1123	NC_003062.2	-2.3103	-1.20808	0.0135451	hypothetical protein	NA	NA	1113937	1114449	-	No match
ATU_RS00975	ATU_RS00975	Atu0204	NC_003062.2	-2.28304	-1.19096	0.000288539	DUF898 domain-containing protein	S	COG4269	208258	209361	-	No match
ATU_RS15900	ATU_RS15900	Atu3435	NC_003063.2	-2.25773	-1.17487	0.0192304	ABC transporter permease	E	COG1173	481741	482736	+	No match
ATU_RS24115	ATU_RS24115	Atu5036	NC_003064.2	-2.22177	-1.15171	0.000805055	hypothetical protein	NA	NA	36551	36865	+	No match
ATU_RS23425	ATU_RS23425	Atu6085	NC_003065.3	-2.22081	-1.15109	0.000638407	aliphatic sulfonate ABC transporter substrate-binding protein	P	COG0715	103100	104032	+	No match
ATU_RS15860	ssuD	Atu3426	NC_003063.2	-2.21187	-1.14526	0.0154879	FMNH2-dependent alkanesulfonate monooxygenase	H	COG2141	472801	473970	-	No match
ATU_RS19330	ATU_RS19330	Atu4135	NC_003063.2	-2.19283	-1.13279	0.00108417	glucose/quinate/shikimate family membrane-bound PQQ-dependent dehydrogenase	G	COG4993	1253793	1256129	+	-125:GATTC,-43:GATTC,-18:GAATC	3
ATU_RS01040	ATU_RS01040	Atu0217	NC_003062.2	-2.17821	-1.12314	0.000147657	type II secretion system F family protein	W	COG4965	221898	222902	-	No match
ATU_RS24100	ATU_RS24100	Atu5032	NC_003064.2	-2.17412	-1.12043	0.000943174	hypothetical protein	NA	NA	32772	33533	-	14:GACTC	1
ATU_RS17895	ATU_RS17895	Atu3843	NC_003063.2	-2.16873	-1.11685	0.000715008	hypothetical protein	NA	NA	937743	938579	+	No match
ATU_RS21255	ATU_RS21255	Atu4533	NC_003063.2	-2.16796	-1.11634	0.0590559	ATP-binding cassette domain-containing protein	E	COG1126	1680513	1681244	-	No match
ATU_RS20260	proP	Atu4326	NC_003063.2	-2.16018	-1.11115	0.00267671	glycine betaine/L-proline transporter ProP	G	COG2814	1454974	1456494	-	No match
ATU_RS00700	ATU_RS00700	Atu0146	NC_003062.2	-2.15634	-1.10858	0.000199104	sulfite reductase subunit alpha	F	COG0369	154282	156051	+	No match
ATU_RS24085	ATU_RS24085	Atu5029	NC_003064.2	-2.14294	-1.09959	0.00116412	hypothetical protein	NA	NA	29924	30694	+	No match
ATU_RS13950	ATU_RS13950	Atu3032	NC_003063.2	-2.13672	-1.0954	0.00145787	hypothetical protein	NA	NA	26127	26531	+	No match
ATU_RS23645	ATU_RS23645	Atu6132	NC_003065.3	-2.12033	-1.08429	0.000247664	PAS domain-containing methyl-accepting chemotaxis protein	T;T	COG0840;COG2202	150638	152377	-	No match
ATU_RS00695	ATU_RS00695	Atu0145	NC_003062.2	-2.11718	-1.08214	0.00106351	glutamate synthase	E;E;E	COG0067;COG0069;COG0070	148781	154285	+	No match
ATU_RS18285	repA	Atu3924	NC_003063.2	-2.11183	-1.07849	5.69782e-05	plasmid partitioning protein RepA(Ch2)	D	COG1192	1025361	1026575	-	80:GATTC,145:GAATC	2
ATU_RS22030	ATU_RS22030	Atu4697	NC_003063.2	-2.10584	-1.0744	0.00249881	ABC transporter permease	E	COG1173	1858359	1859306	+	No match
ATU_RS15280	ATU_RS15280	Atu3308	NC_003063.2	-2.10119	-1.07121	2.99273e-05	cellulose biosynthesis cyclic di-GMP-binding regulatory protein BcsB	NA	NA	335771	338254	-	No match
ATU_RS05530	ATU_RS05530	Atu1119	NC_003062.2	-2.08738	-1.06169	0.000181507	diguanylate cyclase	T	COG2199	1111295	1112341	-	94:GAATC	1
ATU_RS17110	ATU_RS17110	Atu3688	NC_003063.2	-2.08026	-1.05677	0.000100516	iron-siderophore ABC transporter substrate-binding protein	P	COG0614	763389	764309	+	No match
ATU_RS15850	ATU_RS15850	Atu3424	NC_003063.2	-2.07364	-1.05216	0.0104786	acyl-CoA dehydrogenase family protein	I	COG1960	471105	472049	-	No match
ATU_RS23400	ATU_RS23400	Atu6080	NC_003065.3	-2.06695	-1.0475	0.000891323	LysR family transcriptional regulator	K	COG0583	95923	96948	+	No match
ATU_RS24545	ATU_RS24545	Atu5124	NC_003064.2	-2.06659	-1.04726	0.00831525	aspartate aminotransferase family protein	H	COG0001	130916	132250	-	82:GAGTC	1
ATU_RS05980	ATU_RS05980	Atu1210	NC_003062.2	-2.06389	-1.04537	6.26845e-05	bifunctional 2'_2C3'-cyclic-nucleotide 2'-phosphodiesterase/3'-nucleotidase	V	COG0737	1203727	1205715	-	64:GAGTC	1
ATU_RS25995	ATU_RS25995	Atu5442	NC_003064.2	-2.06259	-1.04446	0.000277227	HAMP domain-containing protein	T	COG0840	434584	436524	+	No match
ATU_RS03200	ATU_RS03200	Atu0652	NC_003062.2	-2.05115	-1.03643	0.000178927	hypothetical protein	NA	NA	644810	645376	-	No match
ATU_RS23430	ssuC	Atu6086	NC_003065.3	-2.04234	-1.03022	0.000272704	aliphatic sulfonate ABC transporter permease SsuC	P	COG0600	104051	104851	+	-48:GACTC	1
ATU_RS23220	repB	Atu6044	NC_003065.3	-2.0408	-1.02914	0.000229544	plasmid partitioning protein RepB(pTi)	D	COG1475	53680	54690	+	-174:GATTC	1
ATU_RS05020	ATU_RS05020	Atu8144	NC_003062.2	-2.03944	-1.02817	0.000345124	sel1 repeat family protein	R	COG0790	1005698	1005961	+	No match
ATU_RS09210	ATU_RS09210	Atu1884	NC_003062.2	-2.03684	-1.02634	0.00511639	aliphatic sulfonate ABC transporter substrate-binding protein	P	COG0715	1864027	1864992	-	180:GAGTC	1
ATU_RS01025	ATU_RS01025	Atu0214	NC_003062.2	-2.03347	-1.02395	0.000122887	leucyl aminopeptidase	E	COG0260	218477	219871	-	23:GAATC,89:GAGTC	2
ATU_RS24105	ATU_RS24105	Atu5033	NC_003064.2	-2.0275	-1.0197	0.00213466	hypothetical protein	NA	NA	33565	34740	-	No match
ATU_RS19135	ATU_RS19135	Atu4095	NC_003063.2	-2.02416	-1.01732	0.00193824	GlsB/YeaQ/YmgE family stress response membrane protein	R	COG2261	1215112	1215363	-	No match
ATU_RS18535	ATU_RS18535	Atu3974	NC_003063.2	-2.02248	-1.01612	0.000328602	ice nucleation-like protein	NA	NA	1079363	1084558	-	No match
ATU_RS02460	podJ	Atu0499	NC_003062.2	-2.02219	-1.01592	0.000393795	cell division protein PodJ	R	COG0790	485874	489620	-	No match
ATU_RS01050	ATU_RS01050	Atu0219	NC_003062.2	-2.01823	-1.01309	0.00044658	components of type IV pilus	W	COG4963	224426	225709	-	No match
ATU_RS01055	ATU_RS01055	Atu0220	NC_003062.2	-2.01114	-1.00801	0.00030998	CpaD family pilus assembly lipoprotein	W	COG5461	225744	226436	-	No match
ATU_RS04390	ATU_RS04390	Atu0892	NC_003062.2	-2.00919	-1.00661	0.000652871	hypothetical protein	NA	NA	882945	883232	-	7:GATTC	1
ATU_RS00950	ATU_RS00950	Atu0199	NC_003062.2	-2.00449	-1.00324	0.000586181	ABC transporter substrate-binding protein	M	COG1732	203203	204114	-	No match
ATU_RS22025	ATU_RS22025	Atu4696	NC_003063.2	-2.00143	-1.00103	0.00641355	ABC transporter permease	E	COG0601	1857372	1858340	+	No match
ATU_RS24055	ATU_RS24055	NA	NC_003064.2	-1.99645	-0.997438	0.00179407	hypothetical protein	NA	NA	21332	21877	-	No match
ATU_RS22205	ATU_RS22205	Atu4732	NC_003063.2	-1.99309	-0.995007	0.160025	molecular chaperone	W	COG3121	1898306	1899022	-	No match
ATU_RS21575	ATU_RS21575	Atu4600	NC_003063.2	-1.99233	-0.994458	0.000265405	ABC transporter ATP-binding protein	V	COG1132	1745721	1747484	-	112:GAGTC	1
ATU_RS04345	ATU_RS04345	Atu0883	NC_003062.2	-1.9921	-0.994291	0.000221144	CbtB-domain containing protein	NA	NA	878016	878198	+	No match
ATU_RS11665	ATU_RS11665	Atu2394	NC_003062.2	-1.98101	-0.986233	0.00137509	Crp/Fnr family transcriptional regulator	T	COG0664	2367708	2368397	+	No match
ATU_RS25890	ATU_RS25890	Atu5420	NC_003064.2	-1.97213	-0.979758	0.000280037	extracellular solute-binding protein	E	COG0687	414780	415880	+	No match
ATU_RS23045	ATU_RS23045	Atu6009	NC_003065.3	-1.96586	-0.975158	0.00203852	RolB family protein	NA	NA	13461	14126	+	-133:GATTC,-128:GACTC,-87:GAGTC	3
ATU_RS24050	ATU_RS24050	Atu5020	NC_003064.2	-1.96405	-0.973834	0.000825354	hypothetical protein	NA	NA	20001	21335	-	No match
ATU_RS18240	amyA	Atu3914	NC_003063.2	-1.95123	-0.964385	0.0133082	alpha-amylase	G	COG0366	1014762	1016249	+	No match
ATU_RS01035	ATU_RS01035	Atu0216	NC_003062.2	-1.94695	-0.961217	0.000501005	type II secretion system F family protein	W	COG2064	220902	221888	-	No match
ATU_RS11860	ATU_RS11860	NA	NC_003062.2	-1.94682	-0.961123	0.00202853	flagellar export protein FliJ	NA	NA	2404305	2404655	-	111:GATTC	1
ATU_RS07435	ATU_RS07435	Atu1506	NC_003062.2	-1.94497	-0.95975	0.000238741	hypothetical protein	NA	NA	1495604	1495864	+	No match
ATU_RS18730	iolG	Atu4012	NC_003063.2	-1.94036	-0.956322	0.00702089	inositol 2-dehydrogenase	R	COG0673	1124177	1125169	-	No match
ATU_RS16910	ATU_RS16910	Atu3641	NC_003063.2	-1.93118	-0.949481	0.00042526	DUF2169 domain-containing protein	S	COG5351	693818	694927	-	123:GAATC	1
ATU_RS24745	virB11	Atu5172	NC_003064.2	-1.9305	-0.948972	0.0843981	P-type DNA transfer ATPase VirB11	N	COG0630	169100	170110	+	No match
ATU_RS01045	ATU_RS01045	Atu0218	NC_003062.2	-1.93026	-0.948797	0.000163684	CpaF family protein	W	COG4962	222917	224392	-	No match
ATU_RS17145	ATU_RS17145	Atu3695	NC_003063.2	-1.93005	-0.948642	8.86629e-05	alpha-2-macroglobulin family protein	R	COG2373	771236	776692	-	34:GACTC	1
ATU_RS25845	ATU_RS25845	Atu5411	NC_003064.2	-1.92373	-0.943904	0.000699677	extracellular solute-binding protein	E	COG0687	406432	407472	+	No match
ATU_RS16900	ATU_RS16900	Atu3639	NC_003063.2	-1.91713	-0.938948	0.000927886	DUF1851 domain-containing protein	S	COG5620	691507	692244	-	No match
ATU_RS06710	ATU_RS06710	Atu1360	NC_003062.2	-1.91112	-0.93442	0.0002817	flagellar biosynthetic protein FliO	NA	NA	1353185	1354435	-	No match
ATU_RS24725	ATU_RS24725	Atu5168	NC_003064.2	-1.90438	-0.92932	0.112242	hypothetical protein	NA	NA	166112	166378	+	No match
ATU_RS02415	ATU_RS02415	Atu0490	NC_003062.2	-1.90142	-0.927076	0.000265405	YitT family protein	S	COG1284	477406	478017	+	No match
ATU_RS20370	ATU_RS20370	Atu4349	NC_003063.2	-1.89972	-0.925786	0.00158598	DUF4123 domain-containing protein	NA	NA	1483948	1484904	+	-168:GACTC	1
ATU_RS04960	mgtE	Atu0999	NC_003062.2	-1.89535	-0.922465	0.0127075	magnesium transporter	P	COG2239	995102	996475	-	20:GATTC	1
ATU_RS22815	ATU_RS22815	Atu4858	NC_003063.2	-1.89479	-0.922037	0.000130711	type IV secretory system conjugative DNA transfer family protein	U	COG3505	2041664	2043328	+	No match
ATU_RS23950	repA	Atu5000	NC_003064.2	-1.89165	-0.919647	0.000395746	plasmid partitioning protein RepA	D	COG1192	94	1377	+	-147:GATTC,-112:GAATC	2
ATU_RS07580	ATU_RS07580	Atu1535	NC_003062.2	-1.89013	-0.918488	0.0586557	CcoQ/FixQ family Cbb3-type cytochrome c oxidase assembly chaperone	C	COG4736	1525991	1526143	-	No match
ATU_RS19960	ATU_RS19960	Atu4267	NC_003063.2	-1.88464	-0.914288	0.00675414	VOC family protein	Q	COG0346	1393578	1393982	+	No match
ATU_RS02675	ATU_RS02675	Atu0543	NC_003062.2	-1.88441	-0.914109	0.00145787	flagellin	N	COG1344	533119	534081	-	No match
ATU_RS19425	ATU_RS19425	Atu4156	NC_003063.2	-1.88223	-0.91244	0.0199029	ABC transporter ATP-binding protein	P	COG1116	1273672	1274502	+	No match
ATU_RS24710	virB5	Atu5166	NC_003064.2	-1.87754	-0.908843	0.0875457	P-type DNA transfer protein VirB5	NA	NA	164208	164906	+	No match
ATU_RS02340	aqpZ	Atu0476	NC_003062.2	-1.87417	-0.906252	0.00157702	aquaporin Z	G	COG0580	464352	465077	+	No match
ATU_RS02925	ATU_RS02925	Atu0594	NC_003062.2	-1.87334	-0.905613	0.000104814	alpha-glucosidase	G	COG0366	578234	579889	+	No match
ATU_RS19440	ATU_RS19440	Atu4160	NC_003063.2	-1.87262	-0.905059	0.00346728	RNA polymerase sigma factor	K	COG1595	1278940	1279506	-	178:GAATC	1
ATU_RS22020	ATU_RS22020	Atu4695	NC_003063.2	-1.86917	-0.902395	0.0532384	ABC transporter substrate-binding protein	E	COG0747	1855589	1857154	+	No match
ATU_RS24320	ATU_RS24320	Atu5076	NC_003064.2	-1.86873	-0.90206	0.000250751	four-carbon acid sugar kinase family protein	G	COG3395	75947	76975	-	No match
ATU_RS24540	ATU_RS24540	Atu5123	NC_003064.2	-1.86684	-0.9006	0.00814572	acetolactate synthase	E	COG0028	129201	130916	-	29:GATTC	1
ATU_RS13955	ATU_RS13955	Atu3033	NC_003063.2	-1.86325	-0.897821	0.00255833	hypothetical protein	NA	NA	26596	26835	+	No match
ATU_RS20125	ATU_RS20125	Atu4300	NC_003063.2	-1.85597	-0.892177	0.00128903	response regulator transcription factor	K	COG4566	1424686	1425321	+	No match
ATU_RS21005	ATU_RS21005	Atu4479	NC_003063.2	-1.85569	-0.891952	0.0345886	DHA2 family efflux MFS transporter permease subunit	G	COG2814	1623285	1624868	+	No match
ATU_RS20365	ATU_RS20365	Atu4348	NC_003063.2	-1.85522	-0.891588	0.000226721	type VI secretion system tip protein VgrG	U	COG3501	1481495	1483945	+	No match
ATU_RS24090	ATU_RS24090	Atu5030	NC_003064.2	-1.85452	-0.891046	0.00627704	hypothetical protein	NA	NA	30855	31397	+	No match
ATU_RS01060	ATU_RS01060	Atu0221	NC_003062.2	-1.8473	-0.885416	0.000345124	type II and III secretion system protein family protein	W	COG4964	226493	228076	-	No match
ATU_RS21310	pobA	Atu4544	NC_003063.2	-1.8462	-0.884555	0.11896	4-hydroxybenzoate 3-monooxygenase	C	COG0654	1689531	1690703	-	No match
ATU_RS21245	aroQ	Atu4531	NC_003063.2	-1.84523	-0.883802	0.136702	type II 3-dehydroquinate dehydratase	E	COG0757	1679132	1679575	-	No match
ATU_RS21910	ATU_RS21910	Atu4671	NC_003063.2	-1.84436	-0.883118	0.0230903	response regulator	K	COG4565	1831642	1832085	-	147:GATTC	1
ATU_RS21250	ATU_RS21250	Atu4532	NC_003063.2	-1.84414	-0.882949	0.0774427	shikimate dehydrogenase	E	COG0169	1679572	1680441	-	No match
ATU_RS00665	ATU_RS00665	Atu0138	NC_003062.2	-1.84152	-0.880894	0.000386194	SURF1 family protein	O	COG3346	141629	142390	-	108:GATTC	1
ATU_RS05995	ATU_RS05995	Atu1213	NC_003062.2	-1.83831	-0.878377	0.000758694	hypothetical protein	NA	NA	1206965	1207849	+	-90:GATTC,-55:GACTC,-39:GAATC	3
ATU_RS03165	ATU_RS03165	Atu0646	NC_003062.2	-1.8358	-0.876411	0.00284178	methyl-accepting chemotaxis protein	T;T	COG0840;COG4564	634672	636495	-	No match
ATU_RS23435	ATU_RS23435	Atu6087	NC_003065.3	-1.82547	-0.868269	0.00150967	ATP-binding cassette domain-containing protein	P	COG1116	104900	105679	+	No match
ATU_RS19815	ATU_RS19815	Atu4238	NC_003063.2	-1.82332	-0.86657	0.180163	alpha/beta hydrolase	H	COG0596	1362790	1363635	+	No match
ATU_RS10615	ATU_RS10615	Atu2173	NC_003062.2	-1.82016	-0.864065	0.000832277	methyl-accepting chemotaxis protein	T	COG0840	2145191	2147281	+	No match
ATU_RS21340	ATU_RS21340	Atu4550	NC_003063.2	-1.81998	-0.863919	0.00354559	LacI family DNA-binding transcriptional regulator	G	COG1879	1695677	1696705	+	-68:GATTC	1
ATU_RS19125	ATU_RS19125	Atu4093	NC_003063.2	-1.81985	-0.863822	0.00356104	hypothetical protein	NA	NA	1214469	1214657	-	111:GAATC	1
ATU_RS22810	ATU_RS22810	Atu4857	NC_003063.2	-1.81647	-0.861136	0.000701447	anti-sigma factor antagonist	NA	NA	2041359	2041667	+	No match
ATU_RS19475	ATU_RS19475	Atu4167	NC_003063.2	-1.81327	-0.858597	0.0193589	hypothetical protein	NA	NA	1285777	1286214	-	No match
ATU_RS24065	ATU_RS24065	Atu5023	NC_003064.2	-1.81012	-0.856088	0.00359193	ATP-dependent endonuclease	L	COG3593	24428	26161	+	-109:GAGTC,-7:GATTC	2
ATU_RS19375	ATU_RS19375	Atu4145	NC_003063.2	-1.80532	-0.852254	0.0102753	N-formylglutamate amidohydrolase	E	COG3741	1261534	1262358	+	No match
ATU_RS09860	ilvC	Atu2019	NC_003062.2	-1.8049	-0.851923	0.000690749	ketol-acid reductoisomerase	E	COG0059	1979992	1981011	-	No match
ATU_RS00970	ATU_RS00970	Atu0203	NC_003062.2	-1.80039	-0.848309	0.000506932	M48 family metallopeptidase	O	COG0501	207198	208268	-	No match
ATU_RS19350	ATU_RS19350	Atu4139	NC_003063.2	-1.79703	-0.845612	0.072454	TIGR02588 family protein	NA	NA	1258613	1259023	-	No match
ATU_RS16520	ATU_RS16520	Atu3564	NC_003063.2	-1.79469	-0.843733	0.00143701	family 16 glycosylhydrolase	G	COG2273	617050	618447	+	No match
ATU_RS19150	nadA	Atu4098	NC_003063.2	-1.79459	-0.843658	0.000940723	quinolinate synthase NadA	H	COG0379	1217933	1218904	-	No match
ATU_RS17045	ATU_RS17045	Atu3675	NC_003063.2	-1.79402	-0.843198	0.000152223	thioester reductase domain-containing protein	Q;Q;R	COG1020;COG3320;COG4908	729769	734331	+	-171:GAATC	1
ATU_RS24740	virB10	Atu5171	NC_003064.2	-1.79386	-0.843069	0.0920084	type IV secretion system protein VirB10	U	COG2948	167919	169091	+	No match
ATU_RS22240	ATU_RS22240	Atu4740	NC_003063.2	-1.79385	-0.843061	0.0195775	2_2C3-butanediol dehydrogenase	E	COG1063	1908230	1909303	-	No match
ATU_RS23325	ATU_RS23325	Atu6065	NC_003065.3	-1.79331	-0.842625	0.00284145	peroxidase-related enzyme	P	COG2128	77527	78150	-	101:GAGTC,118:GAATC	2
ATU_RS10570	ATU_RS10570	Atu2165	NC_003062.2	-1.79216	-0.841696	0.000947787	GAF domain-containing protein	T;T	COG0784;COG4251	2130798	2133350	+	-5:GATTC	1
ATU_RS11115	ATU_RS11115	Atu2278	NC_003062.2	-1.7921	-0.841651	0.00145787	helix-turn-helix transcriptional regulator	K	COG0640	2250077	2250397	-	No match
ATU_RS05690	ATU_RS05690	Atu1152	NC_003062.2	-1.7916	-0.841252	0.00111099	MFS transporter	G	COG2814	1143255	1144544	-	9:GACTC	1
ATU_RS08865	ATU_RS08865	Atu1811	NC_003062.2	-1.78664	-0.837247	0.0059994	tRNA-Arg	NA	NA	1792410	1792486	+	No match
ATU_RS00340	nrdF	Atu0071	NC_003062.2	-1.78511	-0.83601	0.00076729	class 1b ribonucleoside-diphosphate reductase subunit beta	F	COG0208	73777	74751	+	No match
ATU_RS15275	ATU_RS15275	Atu3307	NC_003063.2	-1.78401	-0.835123	0.000943174	endoglucanase	G	COG3405	334719	335774	-	No match
ATU_RS20360	ATU_RS20360	Atu4347	NC_003063.2	-1.78373	-0.834895	0.000912065	type VI secretion system amidase effector protein Tae4	NA	NA	1480980	1481480	+	No match
ATU_RS22805	ATU_RS22805	Atu4856	NC_003063.2	-1.78356	-0.834758	0.00434683	nucleotidyltransferase and HEPN domain-containing protein	R	COG1708	2040246	2041172	+	No match
ATU_RS21985	ATU_RS21985	Atu4688	NC_003063.2	-1.78226	-0.833704	0.000942646	amino acid ABC transporter permease	E	COG0765	1846751	1847455	+	No match
ATU_RS23440	ATU_RS23440	Atu6088	NC_003065.3	-1.77808	-0.830318	0.000673428	LysR family transcriptional regulator	K	COG0583	105676	106623	+	No match
ATU_RS23040	ATU_RS23040	Atu6008	NC_003065.3	-1.77423	-0.827189	0.00192012	hypothetical protein	NA	NA	11591	12697	-	No match
ATU_RS17005	ATU_RS17005	Atu3666	NC_003063.2	-1.7728	-0.826031	0.0107898	Rrf2 family transcriptional regulator	K	COG1959	715046	715504	+	No match
ATU_RS05200	ATU_RS05200	Atu1049	NC_003062.2	-1.7727	-0.825952	0.00483176	ZinT family metal-binding protein	P	COG3443	1042991	1043674	-	No match
ATU_RS23010	ATU_RS23010	Atu6001	NC_003065.3	-1.7704	-0.824072	0.00398236	RolB family protein	NA	NA	2389	3072	+	No match
ATU_RS00670	cyoD	Atu0139	NC_003062.2	-1.76933	-0.823205	0.00189862	cytochrome o ubiquinol oxidase subunit IV	C	COG3125	142569	142961	-	No match
ATU_RS15285	bcsA	Atu3309	NC_003063.2	-1.76606	-0.820534	0.000357185	UDP-forming cellulose synthase catalytic subunit	N	COG1215	338251	340440	-	No match
ATU_RS24715	ATU_RS24715	NA	NC_003064.2	-1.76367	-0.818579	0.129697	EexN family lipoprotein	NA	NA	164903	165136	+	No match
ATU_RS22220	ATU_RS22220	Atu4736	NC_003063.2	-1.76033	-0.815842	0.00101529	methyl-accepting chemotaxis protein	T;T	COG0840;COG2770	1903103	1905046	+	No match
ATU_RS04880	ATU_RS04880	Atu0983	NC_003062.2	-1.76026	-0.815791	0.00109546	carboxymuconolactone decarboxylase family protein	R	COG0599	977113	977433	-	No match
ATU_RS19445	ATU_RS19445	Atu4161	NC_003063.2	-1.75951	-0.81517	0.00446966	hypothetical protein	NA	NA	1279506	1279712	-	No match
ATU_RS24510	ATU_RS24510	Atu5117	NC_003064.2	-1.75836	-0.81423	0.112016	nucleotidyltransferase and HEPN domain-containing protein	R	COG1708	123961	124902	-	37:GATTC	1
ATU_RS10260	ATU_RS10260	Atu2101	NC_003062.2	-1.75791	-0.813862	0.0102753	hypothetical protein	S	COG5462	2066978	2067544	-	No match
ATU_RS24535	ATU_RS24535	Atu5122	NC_003064.2	-1.75678	-0.812933	0.0270973	SDR family oxidoreductase	I	COG1028	128425	129204	-	No match
ATU_RS17860	ATU_RS17860	Atu3834	NC_003063.2	-1.75603	-0.812316	0.00170122	hypothetical protein	NA	NA	930600	931295	-	No match
ATU_RS23820	ATU_RS23820	Atu6173	NC_003065.3	-1.7542	-0.810813	0.0274891	type IV secretion system lipoprotein VirB7	NA	NA	189377	189544	+	No match
ATU_RS06110	ATU_RS06110	Atu1237	NC_003062.2	-1.754	-0.810653	0.00162641	glycosyltransferase family 4 protein	M	COG0438	1226090	1227232	-	No match
ATU_RS24750	ATU_RS24750	Atu5173	NC_003064.2	-1.75379	-0.810477	0.12275	NAD-binding protein	I	COG2084	170141	170715	+	-180:GAATC,-20:GATTC	2
ATU_RS00325	nrdH	Atu0068	NC_003062.2	-1.75276	-0.809631	0.0477003	glutaredoxin-like protein NrdH	O	COG0695	70953	71174	+	No match
ATU_RS17120	ATU_RS17120	Atu3690	NC_003063.2	-1.75273	-0.8096	0.000529975	iron ABC transporter permease	P	COG0609	765352	766326	+	No match
ATU_RS24720	ATU_RS24720	Atu5167	NC_003064.2	-1.75264	-0.809528	0.118785	type IV secretion system protein	U	COG3704	165141	166076	+	No match
ATU_RS11550	ATU_RS11550	Atu2370	NC_003062.2	-1.75197	-0.808982	0.000386194	glycosyltransferase family 2 protein	NA	NA	2343365	2344444	-	No match
ATU_RS24505	ATU_RS24505	Atu5116	NC_003064.2	-1.75069	-0.80792	0.129406	DUF2218 domain-containing protein	NA	NA	123338	123649	-	No match
ATU_RS26530	ATU_RS26530	Atu8151	NC_003062.2	-1.74904	-0.806564	0.00653231	hypothetical protein	NA	NA	1222848	1222997	-	26:GAATC	1
ATU_RS21270	ATU_RS21270	Atu4536	NC_003063.2	-1.74829	-0.805946	0.0049854	amino acid ABC transporter permease	E	COG0765	1683061	1683711	-	No match
ATU_RS24215	ligD	Atu5055	NC_003064.2	-1.74742	-0.80523	0.0172213	DNA ligase D	L;L	COG1793;COG3285	52456	55110	-	178:GAGTC	1
ATU_RS00675	cyoC	Atu0140	NC_003062.2	-1.74692	-0.804813	0.00217127	cytochrome o ubiquinol oxidase subunit III	C	COG1845	142961	143587	-	No match
ATU_RS21995	ATU_RS21995	Atu4690	NC_003063.2	-1.74623	-0.804247	0.000386194	amino acid ABC transporter ATP-binding protein	E	COG1126	1848092	1848823	+	No match
ATU_RS22945	ATU_RS22945	Atu8201	NC_003063.2	-1.74588	-0.803954	0.0105897	YodC family protein	S	COG5475	2064459	2064656	+	-83:GAATC	1
ATU_RS17345	ATU_RS17345	Atu8191	NC_003063.2	-1.74353	-0.802013	0.00151166	cell division protein ZapA	D	COG3027	814088	814465	-	No match
ATU_RS07225	ATU_RS07225	Atu1467	NC_003062.2	-1.74298	-0.80156	0.0060074	hypothetical protein	NA	NA	1463013	1463435	+	No match
ATU_RS10255	ATU_RS10255	Atu2100	NC_003062.2	-1.74289	-0.801479	0.000564741	penicillin-binding protein 2	D	COG0768	2065236	2066978	-	No match
ATU_RS17575	ATU_RS17575	Atu3779	NC_003063.2	-1.74284	-0.801439	0.000770699	lytic murein transglycosylase	M	COG2951	861908	863128	+	No match
ATU_RS22005	ATU_RS22005	Atu4692	NC_003063.2	-1.74215	-0.800871	0.000529975	GGDEF and EAL domain-containing protein	T;T	COG2202;COG5001	1850008	1852182	+	-7:GAATC	1
ATU_RS20355	ATU_RS20355	Atu4346	NC_003063.2	-1.73921	-0.798434	0.000720951	hypothetical protein	NA	NA	1480579	1480968	+	No match
ATU_RS17115	ATU_RS17115	Atu3689	NC_003063.2	-1.73832	-0.797695	0.00289831	iron ABC transporter permease	P	COG0609	764306	765355	+	No match
ATU_RS06000	ATU_RS06000	Atu1214	NC_003062.2	-1.73658	-0.796245	0.000405686	dihydrofolate reductase	H	COG0262	1207901	1208545	+	No match
ATU_RS19450	ATU_RS19450	Atu4162	NC_003063.2	-1.7362	-0.795936	0.0026942	response regulator	T;K	COG0784;COG1595	1279850	1280644	+	-166:GAATC	1
ATU_RS20120	ATU_RS20120	Atu4299	NC_003063.2	-1.73546	-0.795322	0.0114388	Rrf2 family transcriptional regulator	K	COG1959	1423945	1424484	+	No match
ATU_RS21905	ATU_RS21905	NA	NC_003063.2	-1.73482	-0.794786	0.001878	DUF1127 domain-containing protein	NA	NA	1831011	1831157	+	No match
ATU_RS20350	ATU_RS20350	Atu4345	NC_003063.2	-1.73386	-0.793986	0.000802152	type VI secretion system tube protein Hcp	U	COG3157	1479996	1480472	+	No match
ATU_RS17740	ATU_RS17740	Atu3809	NC_003063.2	-1.73213	-0.792548	0.00470224	aldo/keto reductase family oxidoreductase	H	COG0667	905751	906617	+	-54:GACTC	1
ATU_RS24705	ATU_RS24705	Atu5165	NC_003064.2	-1.72949	-0.790344	0.0888821	VirB4 family type IV secretion/conjugal transfer ATPase	U	COG3451	161827	164208	+	No match
ATU_RS16595	ATU_RS16595	Atu3578	NC_003063.2	-1.72891	-0.789865	0.0464645	glycerol-3-phosphate dehydrogenase	C	COG0578	632366	633913	-	No match
ATU_RS20380	ATU_RS20380	Atu4351	NC_003063.2	-1.72827	-0.789327	0.0013435	DUF1851 domain-containing protein	S	COG5620	1485765	1486439	+	No match
ATU_RS22035	ATU_RS22035	Atu4698	NC_003063.2	-1.72797	-0.789077	0.00776633	amidohydrolase family protein	F	COG0402	1859312	1860505	+	No match
ATU_RS00945	ATU_RS00945	Atu0198	NC_003062.2	-1.72681	-0.788108	0.00351889	ABC transporter permease	E	COG1174	201953	203119	-	No match
ATU_RS08440	ATU_RS08440	NA	NC_003062.2	-1.72535	-0.786887	0.0259839	DUF3309 family protein	NA	NA	1711394	1711546	-	192:GAATC	1
ATU_RS00680	cyoB	Atu0141	NC_003062.2	-1.72293	-0.784862	0.000596086	cytochrome o ubiquinol oxidase subunit I	C	COG0843	143594	145597	-	15:GATTC	1
ATU_RS21235	ATU_RS21235	Atu4529	NC_003063.2	-1.72267	-0.784646	0.0797127	TIM barrel protein	G;E	COG1082;COG3185	1676442	1678343	-	No match
ATU_RS02085	ATU_RS02085	Atu0434	NC_003062.2	-1.72203	-0.784106	0.000350932	2'-deoxycytidine 5'-triphosphate deaminase	F	COG0717	429499	430620	+	No match
ATU_RS22425	ATU_RS22425	Atu4777	NC_003063.2	-1.72197	-0.784056	0.00621918	DNA starvation/stationary phase protection protein	V	COG0783	1947602	1948120	+	No match
ATU_RS26510	ATU_RS26510	NA	NC_003062.2	-1.71904	-0.781601	0.032424	hypothetical protein	NA	NA	289677	289832	-	No match
ATU_RS15390	ATU_RS15390	Atu3330	NC_003063.2	-1.71594	-0.779003	0.0012804	methyl-accepting chemotaxis protein	T	COG0840	364570	366387	+	No match
ATU_RS18335	ATU_RS18335	Atu3934	NC_003063.2	-1.7151	-0.778291	0.00628524	imidazolonepropionase	Q	COG1228	1037765	1039024	-	No match
ATU_RS07430	ATU_RS07430	Atu1505	NC_003062.2	-1.71365	-0.777071	0.00855279	D-alanyl-D-alanine carboxypeptidase	M	COG1686	1494021	1495520	+	No match
ATU_RS04365	ATU_RS04365	Atu0887	NC_003062.2	-1.71259	-0.776182	0.00297021	GNAT family N-acetyltransferase	E	COG1247	879932	880420	-	172:GAATC	1
ATU_RS19655	ATU_RS19655	Atu4205	NC_003063.2	-1.71246	-0.776069	0.013499	TetR/AcrR family transcriptional regulator C-terminal domain-containing protein	K	COG1309	1327589	1328236	-	6:GAATC	1
ATU_RS08835	ATU_RS08835	Atu1804	NC_003062.2	-1.71204	-0.775718	0.00186964	DUF192 domain-containing protein	S	COG1430	1789036	1789518	+	No match
ATU_RS18465	ATU_RS18465	Atu3961	NC_003063.2	-1.71077	-0.774644	0.00174824	GntR family transcriptional regulator	K	COG1802	1065344	1066054	-	77:GAGTC,155:GATTC	2
ATU_RS17050	ATU_RS17050	Atu3676	NC_003063.2	-1.70916	-0.773291	0.000299888	class I SAM-dependent methyltransferase	H	COG2226	734328	735224	+	No match
ATU_RS02670	ATU_RS02670	Atu0542	NC_003062.2	-1.70665	-0.771164	0.00690702	flagellin	N	COG1344	531936	532877	-	103:GAGTC	1
ATU_RS05555	ATU_RS05555	Atu1125	NC_003062.2	-1.70558	-0.770261	0.0875566	branched-chain amino acid ABC transporter permease	E	COG0559	1115058	1115954	+	No match
ATU_RS01205	ATU_RS01205	Atu0252	NC_003062.2	-1.70267	-0.767797	0.000461621	transglutaminase-like cysteine peptidase	O	COG3672	250317	250931	-	52:GAGTC,83:GACTC	2
ATU_RS20320	ATU_RS20320	Atu4339	NC_003063.2	-1.70231	-0.767496	0.000524713	hypothetical protein	R	COG4455	1471564	1472388	-	No match
ATU_RS26640	ATU_RS26640	Atu3638	NC_003063.2	-1.70181	-0.767066	0.00131778	hypothetical protein	NA	NA	690379	691422	-	176:GAATC	1
ATU_RS24190	ATU_RS24190	Atu5050	NC_003064.2	-1.69991	-0.765459	0.00467383	Ku protein	L	COG1273	49299	50111	+	No match
ATU_RS21165	ATU_RS21165	Atu4514	NC_003063.2	-1.69977	-0.765344	0.00257659	MurR/RpiR family transcriptional regulator	K	COG1737	1661227	1662042	-	No match
ATU_RS15830	ATU_RS15830	Atu3419	NC_003063.2	-1.69827	-0.764066	0.167258	amidohydrolase	R	COG1473	466689	467876	-	No match
ATU_RS24290	ATU_RS24290	Atu5070	NC_003064.2	-1.69814	-0.763958	0.00879258	ABC transporter permease	E	COG0601	68922	69836	-	No match
ATU_RS04350	ATU_RS04350	Atu0884	NC_003062.2	-1.69798	-0.76382	0.00143183	CbtA family protein	P	COG5446	878210	878920	+	No match
ATU_RS07330	ATU_RS07330	Atu1488	NC_003062.2	-1.69769	-0.763577	0.0199747	IS30 family transposase	X	COG2826	1477722	1478723	-	No match
ATU_RS17060	ATU_RS17060	Atu3678	NC_003063.2	-1.69624	-0.762338	0.000569988	MbtH family protein	Q	COG3251	736711	736950	+	No match
ATU_RS26240	ATU_RS26240	Atu5494	NC_003064.2	-1.69485	-0.761154	0.0266864	ferritin-like domain-containing protein	P	COG3685	484030	484524	+	No match
ATU_RS11140	ATU_RS11140	Atu2283	NC_003062.2	-1.6933	-0.75984	0.00125552	pseudoazurin	C	COG3794	2255101	2255553	+	No match
ATU_RS24530	ATU_RS24530	Atu5121	NC_003064.2	-1.69145	-0.758257	0.0283793	response regulator transcription factor	K	COG0745	127712	128380	-	No match
ATU_RS20345	tssH	Atu4344	NC_003063.2	-1.69118	-0.758032	0.000351949	type VI secretion system ATPase TssH	O	COG0542	1477260	1479938	+	No match
ATU_RS21980	ATU_RS21980	Atu4687	NC_003063.2	-1.69109	-0.757956	0.0030874	transporter substrate-binding domain-containing protein	T	COG0834	1845881	1846684	+	No match
ATU_RS08040	ATU_RS08040	Atu1637	NC_003062.2	-1.6895	-0.756597	0.000686162	hypothetical protein	NA	NA	1624601	1624933	+	No match
ATU_RS11565	ATU_RS11565	Atu2373	NC_003062.2	-1.68921	-0.756345	0.0112144	glycosyltransferase family 2 protein	G	COG1216	2346644	2347588	+	No match
ATU_RS20945	ATU_RS20945	Atu4467	NC_003063.2	-1.68715	-0.754585	0.0346645	DUF1328 domain-containing protein	S	COG5487	1609511	1609684	-	No match
ATU_RS21130	ATU_RS21130	Atu4505	NC_003063.2	-1.68562	-0.753278	0.00360621	LacI family DNA-binding transcriptional regulator	K	COG1609	1651537	1652559	+	No match
ATU_RS04515	ros	Atu0916	NC_003062.2	-1.6856	-0.753262	0.00545045	MucR family transcriptional regulator Ros	K	COG4957	905301	905729	+	-155:GAATC	1
ATU_RS17130	ATU_RS17130	Atu3692	NC_003063.2	-1.68529	-0.752998	0.00173812	RNA polymerase sigma factor	K	COG1595	767474	768016	+	No match
ATU_RS25895	ATU_RS25895	Atu5421	NC_003064.2	-1.68499	-0.752741	0.000760827	ABC transporter permease	E	COG1176	415965	416948	+	No match
ATU_RS14855	ATU_RS14855	NA	NC_003063.2	-1.68269	-0.750767	0.0107898	hypothetical protein	NA	NA	232893	233081	+	No match
ATU_RS21205	ATU_RS21205	Atu4522	NC_003063.2	-1.67763	-0.746425	0.002708	peptidase M14	NA	NA	1668480	1670213	-	No match
ATU_RS02920	ATU_RS02920	Atu0593	NC_003062.2	-1.67541	-0.744518	0.00087979	carbohydrate ABC transporter permease	G	COG0395	577036	578196	+	No match
ATU_RS22040	ATU_RS22040	Atu4699	NC_003063.2	-1.67506	-0.744212	0.00667085	amidohydrolase family protein	F	COG0402	1860505	1861998	+	No match
ATU_RS13945	ATU_RS13945	Atu3031	NC_003063.2	-1.67327	-0.742672	0.0243654	hypothetical protein	NA	NA	25864	26082	+	-62:GACTC	1
ATU_RS17010	ATU_RS17010	Atu3667	NC_003063.2	-1.67238	-0.741904	0.0207356	aspartate 1-decarboxylase	H	COG0853	715559	716026	+	-156:GACTC,-9:GAGTC	2
ATU_RS02915	ATU_RS02915	Atu0592	NC_003062.2	-1.6717	-0.741319	0.000901914	sugar ABC transporter permease	G	COG1175	576021	577034	+	No match
ATU_RS24700	ATU_RS24700	Atu5164	NC_003064.2	-1.67108	-0.740784	0.162415	type IV secretion system protein VirB3	U	COG3702	161493	161834	+	No match
ATU_RS26355	ATU_RS26355	Atu5518	NC_003064.2	-1.67045	-0.740241	0.00130086	FAD/NAD(P)-binding protein	R	COG4529	509639	511147	-	No match
ATU_RS17140	pbpC	Atu3694	NC_003063.2	-1.66992	-0.739782	0.0012218	penicillin-binding protein 1C	M	COG4953	769161	771239	-	No match
ATU_RS20550	ATU_RS20550	Atu4385	NC_003063.2	-1.66513	-0.735631	0.175888	DUF2249 domain-containing protein	R	COG4309	1522598	1522903	-	117:GATTC	1
ATU_RS17685	hutC	Atu3799	NC_003063.2	-1.66141	-0.732409	0.00336508	histidine utilization repressor	K	COG2188	894454	895194	-	42:GAATC,143:GACTC	2
ATU_RS24525	ATU_RS24525	Atu5120	NC_003064.2	-1.65787	-0.729328	0.138587	hypothetical protein	NA	NA	127478	127693	+	No match
ATU_RS15290	bcsN	Atu8187	NC_003063.2	-1.65417	-0.726105	0.000760827	cellulose biosynthesis protein BcsN	NA	NA	340535	341434	-	147:GAATC	1
ATU_RS08680	hspQ	Atu8165	NC_003062.2	-1.65378	-0.725765	0.00381725	heat shock protein HspQ	O	COG3785	1756761	1757090	+	No match
ATU_RS19810	ATU_RS19810	Atu4237	NC_003063.2	-1.65252	-0.724667	0.100694	amino acid synthesis family protein	NA	NA	1362176	1362778	+	No match
ATU_RS16195	ATU_RS16195	Atu3496	NC_003063.2	-1.65187	-0.724103	0.00796544	oxidoreductase	S	COG3915	547913	548419	-	No match
ATU_RS18740	ATU_RS18740	Atu4013	NC_003063.2	-1.65095	-0.723297	0.0181398	adenylate/guanylate cyclase domain-containing protein	T	COG2114	1125396	1126640	-	6:GATTC	1
ATU_RS13340	ATU_RS13340	Atu2741	NC_003062.2	-1.65055	-0.722948	0.00491115	fumarylacetoacetate hydrolase family protein	R	COG3970	2738082	2739242	+	-105:GACTC	1
ATU_RS20335	tssB	Atu4342	NC_003063.2	-1.64981	-0.722299	0.00069817	type VI secretion system contractile sheath small subunit	U	COG3516	1475409	1475918	-	No match
ATU_RS08860	ATU_RS08860	Atu1810	NC_003062.2	-1.64789	-0.72062	0.000381151	ETC complex I subunit	NA	NA	1792062	1792367	+	-127:GACTC	1
ATU_RS15495	ATU_RS15495	Atu3351	NC_003063.2	-1.64652	-0.719422	0.0204736	sugar ABC transporter permease	G	COG1175	384551	385453	-	No match
ATU_RS24735	virB9	Atu5170	NC_003064.2	-1.64452	-0.717664	0.129542	P-type conjugative transfer protein VirB9	U	COG3504	167050	167904	+	No match
ATU_RS19130	ATU_RS19130	Atu4094	NC_003063.2	-1.64415	-0.717346	0.00511794	DUF3597 domain-containing protein	NA	NA	1214680	1215099	-	No match
ATU_RS24490	ATU_RS24490	Atu5113	NC_003064.2	-1.64356	-0.716822	0.311126	helix-turn-helix transcriptional regulator	K	COG1476	122358	122636	+	No match
ATU_RS19905	ATU_RS19905	Atu4256	NC_003063.2	-1.64247	-0.715869	0.00093689	ABC transporter ATP-binding protein	Q	COG4172	1381036	1382643	-	No match
ATU_RS24800	ATU_RS24800	Atu5184	NC_003064.2	-1.64167	-0.715167	0.00769636	LysR family transcriptional regulator	K	COG0583	180842	181771	+	No match
ATU_RS15825	ATU_RS15825	Atu3418	NC_003063.2	-1.64013	-0.713806	0.0267627	GNAT family N-acetyltransferase	R	COG3393	466120	466665	-	No match
ATU_RS20330	tssC	Atu4341	NC_003063.2	-1.63822	-0.712132	0.000505083	type VI secretion system contractile sheath large subunit	U	COG3517	1473834	1475315	-	No match
ATU_RS12545	ATU_RS12545	Atu2577	NC_003062.2	-1.63764	-0.711616	0.00132612	ABC transporter ATP-binding protein	V	COG2274	2550040	2552757	+	-111:GAGTC	1
ATU_RS17665	ATU_RS17665	Atu3795	NC_003063.2	-1.6376	-0.711579	0.000481921	efflux RND transporter permease subunit	V	COG0841	888269	891340	-	No match
ATU_RS22790	ATU_RS22790	Atu4852	NC_003063.2	-1.63738	-0.711392	0.00240308	hypothetical protein	NA	NA	2033669	2034211	-	No match
ATU_RS17080	ATU_RS17080	Atu3682	NC_003063.2	-1.63697	-0.711032	0.00055078	non-ribosomal peptide synthetase	I;C;Q	COG0236;COG0778;COG1020	742507	749706	+	No match
ATU_RS14730	ATU_RS14730	Atu3191	NC_003063.2	-1.63654	-0.710645	0.00850521	OmpW family protein	M	COG3047	200556	201242	-	66:GACTC	1
ATU_RS15125	ATU_RS15125	Atu3275	NC_003063.2	-1.63581	-0.710004	0.0138649	invasion associated locus B family protein	R	COG5342	297728	298306	-	No match
ATU_RS25975	ATU_RS25975	Atu5438	NC_003064.2	-1.6349	-0.709206	0.00275975	SDR family oxidoreductase	I	COG1028	431256	431987	+	No match
ATU_RS13245	mtgA	Atu2720	NC_003062.2	-1.63309	-0.707608	0.00297021	monofunctional biosynthetic peptidoglycan transglycosylase	M	COG0744	2705666	2706412	-	61:GAGTC,88:GAATC	2
ATU_RS01125	ATU_RS01125	Atu0236	NC_003062.2	-1.63305	-0.707573	0.0705916	hypothetical protein	NA	NA	236801	237118	+	No match
ATU_RS12295	ATU_RS12295	Atu2523	NC_003062.2	-1.63276	-0.707314	0.00105424	telomere resolvase	NA	NA	2494217	2495545	+	-128:GAATC	1
ATU_RS07505	znuC	Atu1520	NC_003062.2	-1.63004	-0.704908	0.0400884	zinc ABC transporter ATP-binding protein ZnuC	P	COG1121	1509837	1510736	-	No match
ATU_RS23075	ATU_RS23075	Atu6015	NC_003065.3	-1.62998	-0.704857	0.00705399	NAD/NADP-dependent octopine/nopaline dehydrogenase family protein	C	COG0240	23231	24472	-	32:GACTC	1
ATU_RS23015	ATU_RS23015	Atu6002	NC_003065.3	-1.6271	-0.702305	0.00107265	hypothetical protein	NA	NA	3528	5099	-	63:GAATC	1
ATU_RS00335	nrdE	Atu0070	NC_003062.2	-1.62399	-0.699545	0.0180886	class 1b ribonucleoside-diphosphate reductase subunit alpha	F	COG0209	71574	73760	+	No match
ATU_RS09640	ATU_RS09640	Atu1973	NC_003062.2	-1.62367	-0.699262	0.0258316	hypothetical protein	NA	NA	1941280	1941474	+	No match
ATU_RS21895	ATU_RS21895	Atu4668	NC_003063.2	-1.61948	-0.695527	0.00108136	ABC transporter permease	V	COG0842	1828938	1830056	+	No match
ATU_RS19480	ATU_RS19480	Atu4168	NC_003063.2	-1.61941	-0.695467	0.0287101	DUF883 family protein	J	COG4575	1286219	1286560	-	No match
ATU_RS17125	ATU_RS17125	Atu3691	NC_003063.2	-1.61816	-0.694359	0.000709615	ABC transporter ATP-binding protein	H	COG1120	766319	767122	+	-180:GAATC	1
ATU_RS10270	mraZ	Atu2103	NC_003062.2	-1.61766	-0.693911	0.000448736	division/cell wall cluster transcriptional repressor MraZ	J	COG2001	2068586	2069026	-	No match
ATU_RS04635	ATU_RS04635	NA	NC_003062.2	-1.61745	-0.693726	0.00563383	heavy-metal-associated domain-containing protein	P	COG2608	928697	928897	+	No match
ATU_RS12515	ATU_RS12515	Atu2571	NC_003062.2	-1.61689	-0.693222	0.0100187	acyl carrier protein	NA	NA	2542120	2542371	+	No match
ATU_RS13325	ATU_RS13325	Atu2738	NC_003062.2	-1.61666	-0.693017	0.00891043	SDR family oxidoreductase	M	COG0451	2734423	2735409	-	153:GACTC	1
ATU_RS01110	ATU_RS01110	Atu0233	NC_003062.2	-1.61501	-0.691547	0.000947723	glycoside hydrolase family 25 protein	M	COG3757	233224	234321	+	-101:GATTC	1
ATU_RS21295	pcaC	Atu4541	NC_003063.2	-1.61413	-0.690753	0.386556	4-carboxymuconolactone decarboxylase	R	COG0599	1687193	1687627	-	No match
ATU_RS20385	ATU_RS20385	Atu4352	NC_003063.2	-1.61347	-0.69017	0.0021367	PAAR domain-containing protein	U	COG4104	1486452	1486757	+	No match
ATU_RS17315	ATU_RS17315	Atu3728	NC_003063.2	-1.61237	-0.689184	0.0521626	pyridoxamine 5'-phosphate oxidase family protein	S	COG3871	809350	809853	+	No match
ATU_RS03945	ATU_RS03945	Atu0801	NC_003062.2	-1.6123	-0.689121	0.00103902	chromosome segregation protein SMC	D	COG1196	796372	799839	+	No match
ATU_RS24515	ATU_RS24515	Atu5118	NC_003064.2	-1.61133	-0.688256	0.210618	aminotransferase class I/II-fold pyridoxal phosphate-dependent enzyme	H	COG0156	125065	126306	-	No match
ATU_RS24135	ATU_RS24135	Atu5040	NC_003064.2	-1.6111	-0.688043	0.00785266	ParB N-terminal domain-containing protein	D	COG1475	40495	41397	-	No match
ATU_RS18325	hutG	Atu3932	NC_003063.2	-1.60908	-0.686238	0.0193141	N-formylglutamate deformylase	E	COG3741	1035350	1036150	-	No match
ATU_RS21990	ATU_RS21990	Atu4689	NC_003063.2	-1.60898	-0.686147	0.0117739	amino acid ABC transporter permease	E	COG0765	1847452	1848111	+	-161:GAATC	1
ATU_RS20300	ATU_RS20300	Atu4335	NC_003063.2	-1.60898	-0.686145	0.00146291	FHA domain-containing protein	T	COG3456	1467064	1468263	-	No match
ATU_RS20725	ATU_RS20725	Atu4421	NC_003063.2	-1.60783	-0.685119	0.171193	ABC transporter substrate-binding protein	E	COG0687	1562940	1563962	+	No match
ATU_RS06470	ATU_RS06470	Atu1314	NC_003062.2	-1.60646	-0.683882	0.00143464	TetR/AcrR family transcriptional regulator	K	COG1309	1305536	1306180	+	-5:GAATC	1
ATU_RS21275	ATU_RS21275	Atu4537	NC_003063.2	-1.60583	-0.683321	0.152008	amino acid ABC transporter permease	E	COG0765	1683722	1684390	-	No match
ATU_RS24305	pdxA	Atu5073	NC_003064.2	-1.60548	-0.683001	0.00879258	4-hydroxythreonine-4-phosphate dehydrogenase PdxA	H	COG1995	73095	74060	+	No match
ATU_RS12550	ATU_RS12550	Atu2578	NC_003062.2	-1.60274	-0.680536	0.00481496	cyclic nucleotide-binding domain-containing protein	T	COG0664	2552801	2553256	+	-92:GACTC	1
ATU_RS11290	ATU_RS11290	Atu2313	NC_003062.2	-1.60151	-0.679433	0.00897379	hypothetical protein	NA	NA	2290992	2291330	-	No match
ATU_RS01795	ATU_RS01795	Atu0373	NC_003062.2	-1.60026	-0.678309	0.00238045	methyl-accepting chemotaxis protein	T	COG0840	366973	369300	+	No match
ATU_RS08375	ATU_RS08375	Atu1710	NC_003062.2	-1.59717	-0.675517	0.0066175	SPOR domain-containing protein	NA	NA	1694567	1697593	-	148:GAGTC	1
ATU_RS02600	mscL	Atu0528	NC_003062.2	-1.59645	-0.674869	0.00253539	large conductance mechanosensitive channel protein MscL	M	COG1970	521539	521967	+	-74:GAATC	1
ATU_RS17865	ATU_RS17865	Atu3835	NC_003063.2	-1.59618	-0.674628	0.00662452	TIGR04255 family protein	NA	NA	931282	932067	-	32:GAATC,174:GACTC	2
ATU_RS17075	ATU_RS17075	Atu3681	NC_003063.2	-1.59618	-0.674624	0.00143701	type I polyketide synthase	Q	COG3321	738077	742510	+	No match
ATU_RS08370	nagZ	Atu1709	NC_003062.2	-1.59589	-0.674362	0.000804665	beta-N-acetylhexosaminidase	G	COG1472	1693303	1694319	-	No match
ATU_RS13515	rlmH	Atu2776	NC_003062.2	-1.59536	-0.673884	0.0092139	23S rRNA (pseudouridine(1915)-N(3))-methyltransferase RlmH	J	COG1576	2781725	2782207	-	58:GATTC	1
ATU_RS26130	ATU_RS26130	Atu5472	NC_003064.2	-1.59404	-0.672688	0.00886669	IS30 family transposase	NA	NA	464100	465100	-	No match
ATU_RS24675	ATU_RS24675	Atu5157	NC_003064.2	-1.59386	-0.672524	0.0108397	hypothetical protein	NA	NA	157500	157887	-	56:GATTC	1
ATU_RS21000	ATU_RS21000	Atu4478	NC_003063.2	-1.59282	-0.671585	0.13984	HlyD family secretion protein	V	COG1566	1622046	1623263	+	No match
ATU_RS07865	fnrN	Atu1602	NC_003062.2	-1.59173	-0.670593	0.0153614	transcriptional regulator FnrN	T	COG0664	1583538	1584263	+	No match
ATU_RS25860	ATU_RS25860	Atu5414	NC_003064.2	-1.59133	-0.670237	0.00502214	aminopeptidase P family protein	E	COG0006	409155	410579	+	-139:GAGTC	1
ATU_RS14685	ATU_RS14685	Atu3182	NC_003063.2	-1.59009	-0.669111	0.0239075	DedA family protein	S	COG1238	192325	192762	-	22:GAATC	1
ATU_RS17055	ATU_RS17055	Atu3677	NC_003063.2	-1.58916	-0.668265	0.000812462	aspartate aminotransferase family protein	H	COG0001	735221	736696	+	No match
ATU_RS01360	ATU_RS01360	Atu0284	NC_003062.2	-1.58892	-0.668043	0.00883621	tryptophan-rich sensory protein	T	COG3476	277897	278349	-	No match
ATU_RS19325	ATU_RS19325	Atu4134	NC_003063.2	-1.58887	-0.668	0.0474246	hypothetical protein	NA	NA	1253356	1253697	+	No match
ATU_RS24680	ATU_RS24680	Atu5159	NC_003064.2	-1.58815	-0.66735	0.00692739	host attachment protein	M	COG5622	158745	159149	-	No match
ATU_RS23420	ATU_RS23420	Atu6084	NC_003065.3	-1.58793	-0.667149	0.00567449	LLM class flavin-dependent oxidoreductase	H	COG2141	101725	103077	+	No match
ATU_RS14585	ATU_RS14585	Atu3162	NC_003063.2	-1.58738	-0.666643	0.000528817	LacI family DNA-binding transcriptional regulator	K	COG1609	171019	172032	-	No match
ATU_RS24285	ATU_RS24285	Atu5069	NC_003064.2	-1.5867	-0.666032	0.0241509	ABC transporter permease	E	COG1173	67960	68907	-	No match
ATU_RS21915	ftsZ	Atu4673	NC_003063.2	-1.58662	-0.665956	0.00132265	cell division protein FtsZ	D	COG0206	1832465	1833427	+	No match
ATU_RS20375	ATU_RS20375	Atu4350	NC_003063.2	-1.58614	-0.665522	0.0129431	hypothetical protein	NA	NA	1484901	1485737	+	No match
ATU_RS19820	ATU_RS19820	Atu4239	NC_003063.2	-1.58552	-0.664958	0.182319	flavin reductase	F;C	COG1051;COG1853	1363632	1364570	+	No match
ATU_RS10430	ATU_RS10430	Atu2136	NC_003062.2	-1.58532	-0.664774	0.00369058	ParA family protein	D	COG1192	2101656	2102372	-	No match
ATU_RS13865	ATU_RS13865	Atu3015	NC_003063.2	-1.58508	-0.664556	0.00328118	AAA family ATPase	R	COG0645	9998	10549	+	No match
ATU_RS12755	ATU_RS12755	Atu2621	NC_003062.2	-1.58396	-0.663538	0.00152339	F0F1 ATP synthase subunit epsilon	C	COG0355	2604175	2604585	-	No match
ATU_RS10870	ATU_RS10870	Atu2228	NC_003062.2	-1.58203	-0.66178	0.00210135	EAL domain-containing protein	T;T	COG3850;COG5001	2199643	2202030	+	No match
ATU_RS20285	tssM	Atu4332	NC_003063.2	-1.58147	-0.661262	0.000529975	type VI secretion system membrane subunit TssM	U	COG3523	1460756	1464235	-	No match
ATU_RS24730	ATU_RS24730	Atu5169	NC_003064.2	-1.58111	-0.660934	0.185796	virB8 family protein	U	COG3736	166382	167053	+	No match
ATU_RS21710	ATU_RS21710	Atu4630	NC_003063.2	-1.58095	-0.660789	0.0255052	hypothetical protein	NA	NA	1780356	1780643	+	No match
ATU_RS20295	tssK	Atu4334	NC_003063.2	-1.58023	-0.660135	0.00154635	type VI secretion system baseplate subunit TssK	U	COG3522	1465734	1467074	-	No match
ATU_RS19965	ATU_RS19965	Atu4268	NC_003063.2	-1.57383	-0.654277	0.121049	LysE family translocator	E	COG1280	1394014	1394643	+	No match
ATU_RS11180	ATU_RS11180	Atu2291	NC_003062.2	-1.57364	-0.654102	0.00234107	HD-GYP domain-containing protein	T	COG2206	2264840	2265787	-	3:GACTC	1
ATU_RS18865	ATU_RS18865	NA	NC_003063.2	-1.57233	-0.652906	0.0151997	hypothetical protein	NA	NA	1153763	1153948	+	No match
ATU_RS20730	ATU_RS20730	Atu4422	NC_003063.2	-1.5722	-0.652786	0.138386	ABC transporter permease	E	COG1176	1564129	1564956	+	No match
ATU_RS08525	ATU_RS08525	Atu1742	NC_003062.2	-1.57178	-0.652397	0.00476336	DUF2336 domain-containing protein	S	COG5330	1728826	1729980	-	No match
ATU_RS02755	ATU_RS02755	Atu0559	NC_003062.2	-1.57025	-0.65099	0.000992129	DUF1217 domain-containing protein	NA	NA	544782	545561	-	No match
ATU_RS17850	ATU_RS17850	Atu3832	NC_003063.2	-1.56982	-0.650598	0.00291295	hypothetical protein	NA	NA	928352	929884	+	No match
ATU_RS17565	ATU_RS17565	Atu3777	NC_003063.2	-1.56929	-0.650109	0.00620223	outer membrane beta-barrel protein	S	COG5338	859271	860764	+	No match
ATU_RS24520	ATU_RS24520	Atu5119	NC_003064.2	-1.56907	-0.649909	0.0508978	response regulator transcription factor	K	COG0745	126432	127157	-	No match
ATU_RS00330	nrdI	Atu0069	NC_003062.2	-1.56795	-0.648877	0.0565396	class Ib ribonucleoside-diphosphate reductase assembly flavoprotein NrdI	F	COG1780	71188	71586	+	No match
ATU_RS15185	ATU_RS15185	Atu3287	NC_003063.2	-1.56747	-0.648434	0.00160697	ABC transporter substrate-binding protein	P	COG0715	313784	314734	+	No match
ATU_RS20310	tssF	Atu4337	NC_003063.2	-1.56665	-0.647679	0.00131534	type VI secretion system baseplate subunit TssF	U	COG3519	1469288	1471069	-	45:GATTC	1
ATU_RS21975	ATU_RS21975	Atu4686	NC_003063.2	-1.56507	-0.646224	0.00713781	hypothetical protein	NA	NA	1845265	1845585	-	No match
ATU_RS23740	ATU_RS23740	Atu6151	NC_003065.3	-1.56412	-0.645353	0.00120798	cytochrome P450	V	COG2124	169219	170394	+	No match
ATU_RS02345	ATU_RS02345	Atu0477	NC_003062.2	-1.56001	-0.641553	0.00107749	hypothetical protein	NA	NA	465130	465423	+	No match
ATU_RS10185	ftsZAt/ftsZ2	Atu2086	NC_003062.2	-1.55872	-0.640363	0.00771309	cell division protein FtsZAt	D	COG0206	2047119	2048870	-	43:GATTC	1
ATU_RS06115	ATU_RS06115	Atu1238	NC_003062.2	-1.55789	-0.63959	0.0865123	polysaccharide export protein	M	COG1596	1227249	1227821	-	14:GAGTC,107:GATTC	2
ATU_RS01030	ATU_RS01030	Atu0215	NC_003062.2	-1.55695	-0.638723	0.00881512	tetratricopeptide repeat protein	W	COG5010	220128	220838	+	-168:GAGTC	1
ATU_RS08970	ATU_RS08970	Atu1832	NC_003062.2	-1.55479	-0.636723	0.00891043	M23 family metallopeptidase	M	COG0739	1814546	1815844	+	No match
ATU_RS19785	ATU_RS19785	Atu4232	NC_003063.2	-1.5545	-0.636447	0.00238045	GntR family transcriptional regulator	K	COG1802	1357532	1358227	+	No match
ATU_RS16995	ATU_RS16995	Atu3664	NC_003063.2	-1.5544	-0.636362	0.0217649	alpha/beta hydrolase	H	COG0596	712710	713765	+	No match
ATU_RS00685	cyoA	Atu0142	NC_003062.2	-1.55428	-0.636246	0.00234454	ubiquinol oxidase subunit II	C	COG1622	145674	146747	-	No match
ATU_RS16905	ATU_RS16905	Atu3640	NC_003063.2	-1.5541	-0.636077	0.00446946	DUF4150 domain-containing protein	NA	NA	692241	693821	-	No match
ATU_RS05170	ATU_RS05170	Atu1043	NC_003062.2	-1.55293	-0.634996	0.00889064	HD domain-containing protein	J	COG1418	1034646	1035290	-	No match
ATU_RS12075	ATU_RS12075	NA	NC_003062.2	-1.5514	-0.63357	0.00310378	hypothetical protein	NA	NA	2445970	2446191	-	74:GAATC,86:GAATC	2
ATU_RS22015	ATU_RS22015	Atu4694	NC_003063.2	-1.55089	-0.633101	0.120738	amidohydrolase family protein	F	COG0402	1853909	1855426	-	No match
ATU_RS07590	ccoN	Atu1537	NC_003062.2	-1.55076	-0.632977	0.0366504	cytochrome-c oxidase_2C cbb3-type subunit I	C	COG3278	1526898	1528520	-	No match
ATU_RS12425	ATU_RS12425	Atu2551	NC_003062.2	-1.55049	-0.632721	0.000581849	multidrug efflux RND transporter permease subunit	V	COG0841	2522280	2525369	+	No match
ATU_RS10860	ATU_RS10860	Atu2226	NC_003062.2	-1.55035	-0.63259	0.00137509	bifunctional diguanylate cyclase/phosphodiesterase	T;T	COG3300;COG5001	2196345	2198429	-	No match
ATU_RS15655	ATU_RS15655	Atu3384	NC_003063.2	-1.55004	-0.632304	0.301918	hypothetical protein	NA	NA	426783	427538	-	No match
ATU_RS18545	ATU_RS18545	Atu3976	NC_003063.2	-1.54936	-0.631671	0.00734049	hypothetical protein	O	COG3914	1086033	1088078	-	No match
ATU_RS01520	ATU_RS01520	Atu0317	NC_003062.2	-1.54888	-0.631225	0.0184921	MmcQ/YjbR family DNA-binding protein	K	COG2315	310312	310686	+	No match
ATU_RS17855	ATU_RS17855	Atu3833	NC_003063.2	-1.54788	-0.630294	0.0207267	hypothetical protein	NA	NA	930048	930479	-	No match
ATU_RS05550	ATU_RS05550	Atu1124	NC_003062.2	-1.54759	-0.630025	0.24935	CGNR zinc finger domain-containing protein	R	COG5516	1114446	1114997	-	No match
ATU_RS16915	tssI	Atu3642	NC_003063.2	-1.54582	-0.628376	0.000958692	type VI secretion system tip protein VgrG	U	COG3501	694941	697205	-	85:GATTC	1
ATU_RS07070	lpdA	Atu1434	NC_003062.2	-1.54377	-0.626462	0.00284145	dihydrolipoyl dehydrogenase	C	COG1249	1428507	1429952	+	No match
ATU_RS17040	ATU_RS17040	Atu3673	NC_003063.2	-1.54205	-0.624846	0.00150967	AMP-binding protein	I;I	COG0236;COG0318	727195	729447	-	151:GAATC	1
ATU_RS23955	repB	Atu5001	NC_003064.2	-1.54175	-0.624573	0.000561552	plasmid partitioning protein RepB	D	COG1475	1374	2405	+	No match
ATU_RS02720	flgG	Atu0552	NC_003062.2	-1.54129	-0.624142	0.00545574	flagellar basal-body rod protein FlgG	N	COG4786	539917	540705	-	No match
ATU_RS21620	ATU_RS21620	Atu4610	NC_003063.2	-1.53998	-0.622916	0.00640512	NAD-dependent epimerase/dehydratase family protein	M	COG0451	1756928	1758004	-	No match
ATU_RS16315	mdoC	Atu3522	NC_003063.2	-1.53993	-0.622864	0.01363	glucans biosynthesis protein MdoC	NA	NA	571088	572290	+	No match
ATU_RS22200	ATU_RS22200	Atu4731	NC_003063.2	-1.53951	-0.622469	0.361312	fimbrial biogenesis outer membrane usher protein	N	COG3188	1895896	1898334	-	No match
ATU_RS18160	ATU_RS18160	Atu3898	NC_003063.2	-1.5394	-0.622364	0.0166427	DeoR/GlpR transcriptional regulator	K	COG1349	993899	994672	-	No match
ATU_RS02995	ATU_RS02995	Atu0608	NC_003062.2	-1.53819	-0.621232	0.00270937	helix-turn-helix domain-containing protein	K;R	COG1396;COG3800	594823	596238	+	No match
ATU_RS15130	ATU_RS15130	Atu3276	NC_003063.2	-1.53805	-0.621104	0.00239324	autotransporter domain-containing protein	S	COG4625	298306	302280	-	45:GAATC	1
ATU_RS17210	ATU_RS17210	Atu3708	NC_003063.2	-1.53671	-0.619849	0.00893268	porin family protein	M	COG3637	788425	789270	-	106:GATTC	1
ATU_RS19140	ATU_RS19140	Atu4096	NC_003063.2	-1.53658	-0.619724	0.0234238	carboxylating nicotinate-nucleotide diphosphorylase	H	COG0157	1215509	1216366	-	147:GATTC	1
ATU_RS10230	ftsW	Atu2095	NC_003062.2	-1.53561	-0.618815	0.00432637	putative lipid II flippase FtsW	D	COG0772	2058583	2059737	-	72:GAATC	1
ATU_RS17085	ATU_RS17085	Atu3683	NC_003063.2	-1.53548	-0.618687	0.00112939	non-ribosomal peptide synthetase	Q;R	COG1020;COG4908	749718	757409	+	No match
ATU_RS12290	acvB	Atu2522	NC_003062.2	-1.53488	-0.618123	0.000927886	lysyl-phosphatidylglycerol hydrolase AcvB	U	COG3946	2492645	2494015	+	No match
ATU_RS01065	cpaB	Atu0222	NC_003062.2	-1.53312	-0.616471	0.00740223	Flp pilus assembly protein CpaB	W	COG3745	228073	228879	-	16:GAATC,22:GATTC	2
ATU_RS21265	ATU_RS21265	Atu4535	NC_003063.2	-1.53298	-0.616343	0.203907	transporter substrate-binding domain-containing protein	T	COG0834	1682178	1683017	-	No match
ATU_RS26380	ATU_RS26380	Atu5524	NC_003064.2	-1.53264	-0.61602	0.00961322	branched-chain amino acid ABC transporter permease	E	COG0559	516213	517109	-	No match
ATU_RS22435	ATU_RS22435	Atu4780	NC_003063.2	-1.53151	-0.614957	0.0482116	hypothetical protein	NA	COG3883	1949708	1950796	+	No match
ATU_RS24695	ATU_RS24695	Atu5163	NC_003064.2	-1.5309	-0.614384	0.185796	TrbC/VIRB2 family protein	U	COG3838	161191	161490	+	No match
ATU_RS12760	atpD	Atu2622	NC_003062.2	-1.53029	-0.613804	0.00234107	F0F1 ATP synthase subunit beta	C	COG0055	2604717	2606171	-	No match
ATU_RS08325	ATU_RS08325	Atu1700	NC_003062.2	-1.53006	-0.613589	0.0185993	peptidoglycan DD-metalloendopeptidase family protein	M;M	COG0739;COG1388	1684808	1686376	-	46:GACTC	1
ATU_RS07340	arsC	Atu1490	NC_003062.2	-1.52976	-0.613309	0.00399156	arsenate reductase (glutaredoxin)	P	COG1393	1479604	1480026	-	No match
ATU_RS23215	repA	Atu6043	NC_003065.3	-1.52894	-0.612536	0.00416221	plasmid partitioning protein RepA	D	COG1192	52233	53450	+	-172:GAATC,-141:GAATC	2
ATU_RS19920	ATU_RS19920	Atu4259	NC_003063.2	-1.52874	-0.612345	0.00331538	peptide ABC transporter substrate-binding protein	E	COG4166	1384746	1386341	-	No match
ATU_RS02860	flhA	Atu0581	NC_003062.2	-1.52814	-0.611779	0.00448539	flagellar biosynthesis protein FlhA	N	COG1298	564582	566669	+	No match
ATU_RS21625	ATU_RS21625	Atu4613	NC_003063.2	-1.52779	-0.61145	0.0136469	glycosyltransferase	M;M	COG0438;COG0463	1758821	1761184	-	No match
ATU_RS19910	ATU_RS19910	Atu4257	NC_003063.2	-1.52777	-0.611429	0.00786152	ABC transporter permease subunit	E	COG1173	1382645	1383775	-	No match
ATU_RS21200	ATU_RS21200	Atu4521	NC_003063.2	-1.52387	-0.607739	0.00120488	AraC family transcriptional regulator	K;K	COG2207;COG3708	1667535	1668359	-	No match
ATU_RS12945	ATU_RS12945	NA	NC_003062.2	-1.52345	-0.607342	0.00322513	YggT family protein	NA	NA	2643183	2643503	+	-161:GAATC,-107:GAATC,-88:GAATC	3
ATU_RS17900	ATU_RS17900	Atu3844	NC_003063.2	-1.5211	-0.605119	0.00835104	hypothetical protein	NA	NA	938631	939143	+	No match
ATU_RS20290	tssL	Atu4333	NC_003063.2	-1.51886	-0.602994	0.0025131	type VI secretion system protein TssL_2C long form	N;U	COG1360;COG3455	1464232	1465737	-	No match
ATU_RS12525	ATU_RS12525	Atu2573	NC_003062.2	-1.51756	-0.60175	0.00406117	amino acid--[acyl-carrier-protein] ligase	J	COG0172	2543482	2544465	+	No match
ATU_RS24365	ATU_RS24365	Atu5085	NC_003064.2	-1.51733	-0.601539	0.0139575	MBL fold metallo-hydrolase	R	COG0491	86925	87884	+	No match
ATU_RS21705	ATU_RS21705	Atu4629	NC_003063.2	-1.51714	-0.601356	0.0576022	SDR family oxidoreductase	I	COG1028	1779420	1780313	+	-9:GAGTC	1
ATU_RS17020	ATU_RS17020	Atu3669	NC_003063.2	-1.51645	-0.600697	0.00154635	siderophore biosynthesis protein	V	COG0534	716694	718055	-	No match
ATU_RS26370	ATU_RS26370	Atu5522	NC_003064.2	-1.51467	-0.599002	0.0257922	ABC transporter substrate-binding protein	E	COG0683	513714	515048	-	No match
ATU_RS13975	ATU_RS13975	Atu3037	NC_003063.2	-1.51405	-0.598414	0.0375007	ABC transporter permease	E	COG1173	31066	31947	+	No match
ATU_RS20210	ATU_RS20210	Atu4316	NC_003063.2	-1.51355	-0.597932	0.0655764	MFS transporter	NA	NA	1443591	1444820	-	No match
ATU_RS20895	ATU_RS20895	Atu4456	NC_003063.2	-1.51295	-0.597367	0.0310865	sulfate transporter family protein	E	COG2981	1601741	1602478	+	No match
ATU_RS01300	ATU_RS01300	Atu0271	NC_003062.2	-1.5112	-0.595692	0.010219	FadR family transcriptional regulator	K	COG2186	267893	268600	-	No match
ATU_RS11405	ATU_RS11405	Atu2336	NC_003062.2	-1.51093	-0.595438	0.0603781	L_2CD-transpeptidase	M	COG1376	2313915	2314532	-	No match
ATU_RS26545	ATU_RS26545	Atu8158	NC_003062.2	-1.51045	-0.594982	0.0524387	hypothetical protein	NA	NA	1542139	1542306	+	-116:GAATC	1
ATU_RS26210	ATU_RS26210	Atu5489	NC_003064.2	-1.50994	-0.594492	0.0172275	hypothetical protein	NA	NA	479072	479299	+	No match
ATU_RS18710	ATU_RS18710	NA	NC_003063.2	-1.50903	-0.593623	0.0720965	ornithine cyclodeaminase	NA	NA	1120248	1120808	+	No match
ATU_RS02150	ATU_RS02150	Atu0443	NC_003062.2	-1.50815	-0.592783	0.00242142	helix-turn-helix transcriptional regulator	X	COG2932	438416	439111	-	No match
ATU_RS03910	ATU_RS03910	Atu8136	NC_003062.2	-1.50642	-0.591123	0.135337	hypothetical protein	NA	NA	789418	790518	-	20:GAATC	1
ATU_RS14815	ATU_RS14815	Atu3210	NC_003063.2	-1.50274	-0.587598	0.00415874	DNA translocase FtsK	D	COG1674	223481	226213	-	No match
ATU_RS13060	ATU_RS13060	Atu2682	NC_003062.2	-1.50098	-0.585907	0.00371629	Bax inhibitor-1/YccA family protein	P	COG0670	2665628	2666410	+	No match
ATU_RS14665	ATU_RS14665	Atu3178	NC_003063.2	-1.50091	-0.585842	0.00270781	metal ABC transporter substrate-binding protein	P	COG0803	188009	189022	-	No match
ATU_RS22845	ATU_RS22845	Atu4863	NC_003063.2	-1.50055	-0.585491	0.316051	alpha/beta hydrolase	NA	NA	2049090	2049239	-	No match
ATU_RS19110	ATU_RS19110	Atu4091	NC_003063.2	-1.49878	-0.583791	0.0145418	cytochrome ubiquinol oxidase subunit I	C	COG1271	1211490	1213067	+	No match
ATU_RS26520	ATU_RS26520	Atu0943	NC_003062.2	-1.49788	-0.582918	0.146027	hypothetical protein	NA	NA	931494	931667	-	No match
ATU_RS17030	ATU_RS17030	Atu3671	NC_003063.2	-1.49749	-0.582542	0.00621918	LLM class flavin-dependent oxidoreductase	H	COG2141	721484	722551	-	No match
ATU_RS03290	ATU_RS03290	Atu0670	NC_003062.2	-1.49694	-0.582016	0.00510462	DNA-3-methyladenine glycosylase I	L	COG2818	666323	666952	+	-147:GAATC	1
ATU_RS02815	ATU_RS02815	Atu0572	NC_003062.2	-1.4962	-0.581307	0.0153417	lytic transglycosylase domain-containing protein	M	COG0741	557312	557878	+	-67:GAGTC	1
ATU_RS22000	ATU_RS22000	Atu4691	NC_003063.2	-1.49589	-0.581	0.0162284	2-hydroxyacid dehydrogenase	C	COG1052	1848847	1849782	+	No match
ATU_RS10365	metF	Atu2123	NC_003062.2	-1.49558	-0.580703	0.0216075	methylenetetrahydrofolate reductase [NAD(P)H]	E	COG0685	2087408	2088301	-	No match
ATU_RS08105	ATU_RS08105	Atu1650	NC_003062.2	-1.49544	-0.580567	0.0263254	acyltransferase	M	COG1835	1634139	1635353	-	No match
ATU_RS17925	ATU_RS17925	Atu3849	NC_003063.2	-1.49433	-0.579497	0.0031584	recombinase family protein	L	COG1961	941783	942415	+	No match
ATU_RS11160	ATU_RS11160	Atu2287	NC_003062.2	-1.49413	-0.579308	0.00252944	TonB-dependent hemoglobin/transferrin/lactoferrin family receptor	P	COG4771	2258667	2260907	+	-161:GATTC	1
ATU_RS13520	rsfS	Atu2777	NC_003062.2	-1.49318	-0.578391	0.00435526	ribosome silencing factor	J	COG0799	2782366	2782812	-	12:GAATC	1
ATU_RS20990	ATU_RS20990	Atu4476	NC_003063.2	-1.49289	-0.57811	0.0146482	TerC family protein	P	COG0861	1620256	1621017	-	No match
ATU_RS22055	ATU_RS22055	Atu4702	NC_003063.2	-1.49233	-0.577571	0.00277826	GntR family transcriptional regulator	K	COG1802	1864002	1864679	-	No match
ATU_RS22850	ATU_RS22850	Atu4864	NC_003063.2	-1.49217	-0.577416	0.0187317	MarR family transcriptional regulator	K	COG1846	2049367	2049819	+	No match
ATU_RS19265	ATU_RS19265	Atu4122	NC_003063.2	-1.49203	-0.577272	0.00156591	LysR family transcriptional regulator	K	COG0583	1240588	1241505	-	No match
ATU_RS03185	ATU_RS03185	Atu0649	NC_003062.2	-1.49163	-0.576895	0.00182248	class I SAM-dependent methyltransferase	I	COG2230	641451	642707	+	No match
ATU_RS24690	ATU_RS24690	Atu5162	NC_003064.2	-1.49114	-0.576415	0.247418	type IV secretion protein AvhB1	NA	NA	160508	161194	+	No match
ATU_RS22360	ATU_RS22360	Atu4764	NC_003063.2	-1.49101	-0.576292	0.0129428	GNAT family N-acetyltransferase	J	COG1670	1934015	1934575	+	No match
ATU_RS11310	ATU_RS11310	Atu2317	NC_003062.2	-1.49064	-0.575935	0.0174921	hypothetical protein	NA	NA	2295279	2295740	-	No match
ATU_RS04885	pepN	Atu0984	NC_003062.2	-1.49039	-0.575692	0.0064714	aminopeptidase N	E	COG0308	977570	980218	-	No match
ATU_RS20940	ATU_RS20940	Atu4466	NC_003063.2	-1.49036	-0.575659	0.00545269	SDR family oxidoreductase	I	COG1028	1608724	1609455	+	No match
ATU_RS02835	ATU_RS02835	Atu0576	NC_003062.2	-1.48797	-0.573348	0.00150967	flagellar hook-associated family protein	N	COG1344	561720	562823	+	No match
ATU_RS19190	ATU_RS19190	Atu4105	NC_003063.2	-1.48717	-0.572566	0.00257107	hypothetical protein	NA	NA	1224556	1226097	-	187:GAATC	1
ATU_RS17090	ATU_RS17090	Atu3684	NC_003063.2	-1.48673	-0.572142	0.00272259	siderophore biosynthesis protein	Q	COG1020	757414	759081	+	No match
ATU_RS01280	ATU_RS01280	Atu0267	NC_003062.2	-1.48666	-0.572079	0.00176489	hypothetical protein	NA	NA	264244	264597	-	No match
ATU_RS18315	ATU_RS18315	Atu3930	NC_003063.2	-1.48656	-0.571973	0.0531077	alpha/beta hydrolase	H	COG0596	1032456	1033466	-	No match
ATU_RS21885	ATU_RS21885	Atu4666	NC_003063.2	-1.48561	-0.571058	0.00143183	HlyD family efflux transporter periplasmic adaptor subunit	V	COG1566	1825088	1826152	+	No match
ATU_RS20275	ATU_RS20275	Atu4330	NC_003063.2	-1.48542	-0.570871	0.01536	protein kinase	T	COG0515	1458366	1459271	-	No match
ATU_RS17065	ATU_RS17065	Atu3679	NC_003063.2	-1.48513	-0.570586	0.0179529	siderophore biosynthesis protein	NA	NA	736961	737479	+	No match
ATU_RS14695	ATU_RS14695	Atu3184	NC_003063.2	-1.48472	-0.570189	0.0182686	GTP-binding protein	R	COG0523	193126	194277	-	No match
ATU_RS11555	ATU_RS11555	Atu2371	NC_003062.2	-1.48393	-0.569425	0.00427219	endo-1_2C4-beta-xylanase	G	COG3693	2344447	2345514	-	No match
ATU_RS22210	ATU_RS22210	Atu4733	NC_003063.2	-1.48315	-0.568668	0.343487	spore coat U domain-containing protein	W	COG5430	1899044	1899541	-	No match
ATU_RS22950	ATU_RS22950	Atu8202	NC_003063.2	-1.48298	-0.568496	0.0733682	hypothetical protein	NA	NA	2064653	2064910	+	No match
ATU_RS09705	ATU_RS09705	Atu1987	NC_003062.2	-1.48261	-0.568137	0.0112201	response regulator	K	COG3947	1952410	1952784	+	No match
ATU_RS15270	ATU_RS15270	Atu8186	NC_003063.2	-1.48166	-0.567212	0.00210297	cellulose synthase	NA	NA	332380	334728	-	No match
ATU_RS16965	ATU_RS16965	Atu3657	NC_003063.2	-1.48163	-0.567189	0.0291739	cupin domain-containing protein	G	COG0662	706882	707229	+	-189:GACTC	1
ATU_RS20525	ATU_RS20525	Atu4380	NC_003063.2	-1.48114	-0.566704	0.0031428	Crp/Fnr family transcriptional regulator	T	COG0664	1517414	1518115	-	120:GAATC	1
ATU_RS00935	ATU_RS00935	Atu0196	NC_003062.2	-1.48092	-0.566494	0.188888	ABC transporter permease	E	COG1174	200281	201021	-	No match
ATU_RS12070	dps	Atu2477	NC_003062.2	-1.47943	-0.565041	0.00435526	DNA starvation/stationary phase protection protein Dps	V	COG0783	2445403	2445891	+	No match
ATU_RS06225	hupB	Atu1262	NC_003062.2	-1.47894	-0.564565	0.0588652	DNA-binding protein HupB	L	COG0776	1251588	1251863	+	-94:GATTC	1
ATU_RS05040	ATU_RS05040	Atu1014	NC_003062.2	-1.47873	-0.564354	0.00435526	HpcH/HpaI aldolase/citrate lyase family protein	G	COG3836	1009441	1010241	+	-141:GATTC	1
ATU_RS18945	ATU_RS18945	Atu4055	NC_003063.2	-1.47861	-0.564246	0.00920361	family 16 glycosylhydrolase	G	COG2273	1172360	1173151	-	No match
ATU_RS07320	ATU_RS07320	Atu1486	NC_003062.2	-1.47809	-0.563734	0.12875	hypothetical protein	S	COG4315	1476480	1476869	-	No match
ATU_RS19090	ATU_RS19090	Atu4087	NC_003063.2	-1.47688	-0.562557	0.0682723	L-idonate 5-dehydrogenase	E	COG1063	1206009	1207040	+	No match
ATU_RS09065	ATU_RS09065	Atu1853	NC_003062.2	-1.47667	-0.562343	0.0060074	hypothetical protein	NA	NA	1833841	1834089	+	No match
ATU_RS00070	ATU_RS00070	Atu0014	NC_003062.2	-1.47556	-0.561262	0.00365734	fumarylacetoacetate hydrolase family protein	Q	COG0179	11335	12177	+	No match
ATU_RS18105	hspL	Atu3887	NC_003063.2	-1.47517	-0.560884	0.090804	heat shock protein HspL	O	COG0071	981981	982463	+	No match
ATU_RS21055	ATU_RS21055	Atu4490	NC_003063.2	-1.47483	-0.560545	0.00358344	EAL domain-containing protein	T;T;T	COG2199;COG2200;COG3322	1636001	1638244	+	No match
ATU_RS08045	ATU_RS08045	Atu8018	NC_003062.2	-1.4746	-0.560323	0.0153285	hypothetical protein	NA	NA	1625101	1625352	+	No match
ATU_RS23905	ATU_RS23905	Atu6191	NC_003065.3	-1.47392	-0.559662	0.0200432	virA/G regulated protein	NA	NA	207993	210047	+	-9:GATTC	1
ATU_RS23895	ATU_RS23895	Atu6189	NC_003065.3	-1.47371	-0.559452	0.0281985	type IV secretion system effector chaperone VirE1	NA	NA	206051	206242	+	No match
ATU_RS22735	ATU_RS22735	Atu4841	NC_003063.2	-1.47351	-0.559259	0.0318748	DeoR/GlpR transcriptional regulator	K	COG1349	2020610	2021341	-	No match
ATU_RS21890	rbbA	Atu4667	NC_003063.2	-1.47247	-0.558243	0.00232945	ribosome-associated ATPase/putative transporter RbbA	V;V	COG0842;COG1131	1826164	1828941	+	No match
ATU_RS26525	ATU_RS26525	NA	NC_003062.2	-1.47244	-0.558213	0.0469395	hypothetical protein	NA	NA	1010242	1010418	-	No match
ATU_RS07230	ATU_RS07230	Atu1468	NC_003062.2	-1.47177	-0.557556	0.0171686	DUF1775 domain-containing protein	P;S	COG2847;COG4549	1463522	1464496	+	No match
ATU_RS25905	ATU_RS25905	Atu5423	NC_003064.2	-1.47156	-0.557348	0.00145787	ABC transporter ATP-binding protein	E	COG3842	417753	418823	+	No match
ATU_RS10130	ATU_RS10130	Atu2075	NC_003062.2	-1.47142	-0.55721	0.00489375	purine-binding chemotaxis protein CheW	T	COG0835	2035226	2035693	+	No match
ATU_RS12215	ATU_RS12215	Atu2507	NC_003062.2	-1.47129	-0.557085	0.0117237	carbohydrate ABC transporter permease	G	COG0395	2475332	2476153	+	No match
ATU_RS03205	ATU_RS03205	Atu0653	NC_003062.2	-1.47125	-0.557044	0.016203	DUF1217 domain-containing protein	NA	NA	645744	648182	+	No match
ATU_RS02760	motA	Atu0560	NC_003062.2	-1.47098	-0.556779	0.00139987	flagellar motor stator protein MotA	N	COG1291	545748	546620	+	No match
ATU_RS02515	ATU_RS02515	Atu0511	NC_003062.2	-1.47054	-0.556344	0.00374222	Na+/H+ antiporter subunit C	P	COG1006	499889	500224	-	No match
ATU_RS15510	ATU_RS15510	Atu3354	NC_003063.2	-1.46971	-0.555527	0.0128853	glucose/quinate/shikimate family membrane-bound PQQ-dependent dehydrogenase	G	COG4993	388845	391274	-	No match
ATU_RS19505	ptsP	Atu4173	NC_003063.2	-1.4693	-0.555128	0.00106405	phosphoenolpyruvate--protein phosphotransferase	T	COG3605	1293152	1295419	+	-148:GATTC,-51:GATTC	2
ATU_RS18215	ATU_RS18215	Atu3909	NC_003063.2	-1.46871	-0.554545	0.0618377	divalent metal cation transporter	P	COG1914	1008352	1009593	+	No match
ATU_RS08840	ATU_RS08840	Atu1805	NC_003062.2	-1.46696	-0.552828	0.036491	BON domain-containing protein	NA	NA	1789579	1789827	-	No match
ATU_RS20065	ATU_RS20065	Atu4287	NC_003063.2	-1.4662	-0.552078	0.122598	type 1 glutamine amidotransferase domain-containing protein	V	COG0693	1410846	1411538	-	No match
ATU_RS04440	ATU_RS04440	Atu0902	NC_003062.2	-1.46607	-0.55195	0.0781047	AI-2E family transporter	R	COG0628	893493	894653	-	No match
ATU_RS20390	ATU_RS20390	Atu4353	NC_003063.2	-1.46566	-0.551551	0.00185535	bifunctional diguanylate cyclase/phosphodiesterase	T	COG5001	1486896	1488842	-	5:GACTC	1
ATU_RS21260	ATU_RS21260	Atu4534	NC_003063.2	-1.46509	-0.550986	0.241866	transporter substrate-binding domain-containing protein	T	COG0834	1681305	1682141	-	No match
ATU_RS12220	ugpC	Atu2508	NC_003062.2	-1.46486	-0.550767	0.0115457	sn-glycerol-3-phosphate ABC transporter ATP-binding protein UgpC	G	COG3839	2476257	2477315	+	No match
ATU_RS15490	ATU_RS15490	Atu3350	NC_003063.2	-1.46471	-0.550616	0.0262478	carbohydrate ABC transporter permease	G	COG0395	383617	384558	-	No match
ATU_RS18265	ATU_RS18265	Atu3919	NC_003063.2	-1.46439	-0.550305	0.0185358	hypothetical protein	NA	NA	1021897	1022181	-	No match
ATU_RS05165	ATU_RS05165	Atu1042	NC_003062.2	-1.46432	-0.550235	0.0109522	MOSC domain-containing protein	V	COG3217	1033792	1034634	-	No match
ATU_RS17580	ATU_RS17580	Atu3780	NC_003063.2	-1.46327	-0.549197	0.00390372	DUF459 domain-containing protein	S	COG2845	863192	864427	+	No match
ATU_RS20315	tssE	Atu4338	NC_003063.2	-1.46302	-0.548952	0.0281284	type VI secretion system baseplate subunit TssE	U	COG3518	1471062	1471571	-	No match
ATU_RS20340	tssA	Atu4343	NC_003063.2	-1.46269	-0.548626	0.00833701	type VI secretion system protein TssA	U	COG3515	1475984	1477039	-	No match
ATU_RS08205	ATU_RS08205	Atu1673	NC_003062.2	-1.46246	-0.548394	0.0191249	type III PLP-dependent enzyme	E	COG0019	1659908	1661185	+	No match
ATU_RS08830	ATU_RS08830	Atu1803	NC_003062.2	-1.46183	-0.54778	0.00399156	cold shock domain-containing protein	K	COG1278	1788458	1789036	+	-47:GAATC	1
ATU_RS02480	ATU_RS02480	Atu0504	NC_003062.2	-1.46114	-0.547095	0.104374	hypothetical protein	NA	NA	495598	496029	+	No match
ATU_RS04355	ATU_RS04355	Atu0885	NC_003062.2	-1.4611	-0.547053	0.0224877	hypothetical protein	NA	NA	878925	879239	+	No match
ATU_RS26180	ATU_RS26180	Atu5482	NC_003064.2	-1.46071	-0.546666	0.0473428	ABC transporter substrate-binding protein	T	COG0834	473838	474647	-	69:GAGTC	1
ATU_RS02750	flgF	Atu0558	NC_003062.2	-1.46067	-0.546628	0.00352016	flagellar basal-body rod protein FlgF	N	COG4786	544046	544780	-	No match
ATU_RS12460	ATU_RS12460	Atu2559	NC_003062.2	-1.45952	-0.545495	0.0240485	LysR family transcriptional regulator	K	COG0583	2531299	2532225	-	No match
ATU_RS17275	ATU_RS17275	Atu3720	NC_003063.2	-1.45944	-0.545411	0.00201309	damage-inducible protein DinB	Q	COG2318	801446	802024	-	No match
ATU_RS22415	ATU_RS22415	Atu4775	NC_003063.2	-1.45936	-0.545336	0.00422515	GHKL domain-containing protein	T	COG4191	1943057	1944637	-	No match
ATU_RS15240	ATU_RS15240	Atu3298	NC_003063.2	-1.45843	-0.544414	0.0757137	dicarboxylate/amino acid cation symporter	C	COG1301	325132	326478	+	-85:GACTC	1
ATU_RS13775	ATU_RS13775	Atu2829	NC_003062.2	-1.4582	-0.544184	0.00728438	ParA family protein	D	COG1192	2833540	2834334	-	60:GAATC,132:GAATC	2
ATU_RS09695	ATU_RS09695	Atu1985	NC_003062.2	-1.45718	-0.543179	0.0298134	response regulator	T	COG0784	1950312	1950749	-	76:GACTC	1
ATU_RS18260	ATU_RS18260	Atu3918	NC_003063.2	-1.45684	-0.542844	0.073266	low temperature requirement protein A	S	COG4292	1020642	1021841	-	No match
ATU_RS23735	ATU_RS23735	Atu6150	NC_003065.3	-1.45679	-0.542792	0.0199641	cytochrome P450	V	COG2124	167883	169142	+	-127:GATTC,-35:GATTC	2
ATU_RS24155	ATU_RS24155	Atu5044	NC_003064.2	-1.45445	-0.540478	0.00917386	nucleotidyl transferase AbiEii/AbiGii toxin family protein	V	COG2253	44352	45479	-	No match
ATU_RS06705	dksA	Atu1359	NC_003062.2	-1.45427	-0.540292	0.0129305	RNA polymerase-binding protein DksA	K	COG1734	1352657	1353076	+	-63:GAATC,-8:GAATC	2
ATU_RS15190	ATU_RS15190	Atu3288	NC_003063.2	-1.45364	-0.539668	0.0123634	hydroxyethylthiazole kinase	H	COG2145	314731	315471	+	No match
ATU_RS03590	ATU_RS03590	Atu0728	NC_003062.2	-1.45342	-0.539453	0.104339	BA14K family protein	NA	NA	728682	729143	+	No match
ATU_RS02375	ATU_RS02375	Atu0482	NC_003062.2	-1.45337	-0.539406	0.0186874	polysaccharide deacetylase family protein	M	COG0726	471433	472185	+	No match
ATU_RS24755	ATU_RS24755	Atu8203	NC_003064.2	-1.45321	-0.539243	0.0779848	DUF3824 domain-containing protein	NA	NA	171061	171345	+	-192:GAGTC	1
ATU_RS06955	ATU_RS06955	Atu1409	NC_003062.2	-1.45262	-0.538654	0.0149905	ureidoglycolate lyase	F	COG3194	1403654	1404142	+	No match
ATU_RS21180	ATU_RS21180	Atu4517	NC_003063.2	-1.45233	-0.538371	0.00891828	branched-chain amino acid ABC transporter permease	E	COG4177	1663602	1664609	-	No match
ATU_RS20325	tssC	Atu4340	NC_003063.2	-1.45218	-0.53822	0.0426613	type VI secretion system contractile sheath large subunit	U	COG3517	1472385	1473779	-	No match
ATU_RS24895	ATU_RS24895	NA	NC_003064.2	-1.452	-0.538046	0.0153785	hypothetical protein	NA	NA	203834	204022	+	-64:GAGTC	1
ATU_RS14165	ATU_RS14165	Atu3076	NC_003063.2	-1.45143	-0.537472	0.0030833	nitrate reductase	F	COG2233	81388	82710	-	111:GAATC	1
ATU_RS14990	ATU_RS14990	Atu3246	NC_003063.2	-1.4511	-0.537148	0.00883243	amino acid ABC transporter substrate-binding protein	T	COG0834	265006	265908	+	No match
ATU_RS02705	ATU_RS02705	Atu0549	NC_003062.2	-1.45032	-0.53637	0.0211118	MotE family protein	N	COG3334	537757	538293	-	No match
ATU_RS14485	kduI	Atu3142	NC_003063.2	-1.45028	-0.53633	0.0140839	5-dehydro-4-deoxy-D-glucuronate isomerase	G	COG3717	149909	150733	-	No match
ATU_RS17025	ATU_RS17025	Atu3670	NC_003063.2	-1.44896	-0.535018	0.00577177	non-ribosomal peptide synthetase	Q	COG1020	718087	721473	-	No match
ATU_RS07500	znuB	Atu1519	NC_003062.2	-1.44814	-0.534203	0.0279527	zinc ABC transporter permease subunit ZnuB	P	COG1108	1509026	1509844	-	No match
ATU_RS24650	ATU_RS24650	Atu5150	NC_003064.2	-1.44781	-0.53387	0.00704959	glutathione S-transferase family protein	O	COG0625	153739	154374	-	No match
ATU_RS24565	ATU_RS24565	Atu5128	NC_003064.2	-1.44752	-0.533579	0.0104981	ABC transporter permease	E	COG1177	135261	136118	+	No match
ATU_RS11385	ATU_RS11385	Atu2332	NC_003062.2	-1.4473	-0.533363	0.00463941	response regulator	T;T;T	COG0642;COG0784;COG0784	2306488	2310183	-	8:GAATC	1
ATU_RS02550	cheR	Atu0518	NC_003062.2	-1.44448	-0.530553	0.00404161	protein-glutamate O-methylesterase CheR	T	COG1352	508701	509609	+	No match
ATU_RS10685	ATU_RS10685	Atu2186	NC_003062.2	-1.44417	-0.530236	0.00179362	LysR family transcriptional regulator	K	COG0583	2162160	2163056	+	-186:GATTC	1
ATU_RS17135	ATU_RS17135	Atu3693	NC_003063.2	-1.4435	-0.529568	0.00487999	FecR family protein	T	COG3712	768064	769035	+	No match
ATU_RS02560	cheY2	Atu0520	NC_003062.2	-1.44296	-0.529035	0.0220389	chemotaxis response regulator CheY2	K	COG4753	510661	511050	+	No match
ATU_RS03245	ATU_RS03245	Atu0661	NC_003062.2	-1.44254	-0.528614	0.0359161	glycosyltransferase family 1 protein	M	COG0438	655238	656584	-	No match
ATU_RS01070	ATU_RS01070	Atu0223	NC_003062.2	-1.44207	-0.528136	0.0113393	prepilin peptidase	T	COG4960	229013	229525	-	127:GAGTC	1
ATU_RS20280	tagF	Atu4331	NC_003063.2	-1.4417	-0.527768	0.00174946	type VI secretion system-associated protein TagF	T;T	COG0631;COG3913	1459258	1460673	-	No match
ATU_RS26335	ATU_RS26335	Atu5513	NC_003064.2	-1.44146	-0.527531	0.265286	cold-shock protein	K	COG1278	505931	506140	-	No match
ATU_RS02685	ATU_RS02685	Atu0545	NC_003062.2	-1.44051	-0.526584	0.00399156	flagellin	N	COG1344	534488	535408	-	No match
ATU_RS18220	ATU_RS18220	Atu3910	NC_003063.2	-1.44037	-0.526435	0.0558506	LamB/YcsF family protein	E	COG1540	1009717	1010484	+	No match
ATU_RS10875	ATU_RS10875	Atu2229	NC_003062.2	-1.44032	-0.526394	0.00291803	transporter substrate-binding domain-containing protein	T	COG0834	2202048	2202761	+	No match
ATU_RS06040	ATU_RS06040	NA	NC_003062.2	-1.43985	-0.52592	0.139109	hypothetical protein	NA	NA	1215343	1215582	-	No match
ATU_RS08630	ATU_RS08630	Atu8019	NC_003062.2	-1.43964	-0.525713	0.300865	entericidin A/B family lipoprotein	NA	NA	1747038	1747199	-	69:GAGTC	1
ATU_RS21600	ATU_RS21600	Atu4606	NC_003063.2	-1.43884	-0.524903	0.0268232	chloramphenicol acetyltransferase	M	COG3754	1751061	1752707	-	No match
ATU_RS10445	ATU_RS10445	Atu2139	NC_003062.2	-1.43818	-0.524242	0.00823982	aldehyde dehydrogenase family protein	I	COG1012	2104072	2105460	-	14:GATTC	1
ATU_RS07190	ATU_RS07190	Atu1459	NC_003062.2	-1.43694	-0.523003	0.109951	MFS transporter	NA	NA	1454869	1456209	-	No match
ATU_RS00780	ATU_RS00780	Atu0163	NC_003062.2	-1.43674	-0.5228	0.00673814	energy transducer TonB	M	COG0810	168271	169194	+	No match
ATU_RS17240	tolB	Atu3714	NC_003063.2	-1.43557	-0.521625	0.00819265	Tol-Pal system protein TolB	U	COG0823	796364	797671	-	No match
ATU_RS02310	ATU_RS02310	Atu0470	NC_003062.2	-1.43554	-0.521591	0.0115277	DUF1488 domain-containing protein	NA	NA	460159	460419	+	No match
ATU_RS25900	ATU_RS25900	Atu5422	NC_003064.2	-1.4355	-0.521556	0.030694	ABC transporter permease	E	COG1177	416958	417749	+	No match
ATU_RS09385	ATU_RS09385	Atu1921	NC_003062.2	-1.43391	-0.519956	0.0114364	DUF817 domain-containing protein	S	COG3739	1899652	1900524	+	No match
ATU_RS22755	ATU_RS22755	Atu4845	NC_003063.2	-1.43378	-0.519819	0.00310293	ABC transporter permease	G	COG1172	2025302	2026300	+	No match
ATU_RS13330	ATU_RS13330	Atu2739	NC_003062.2	-1.4333	-0.519337	0.0639635	FAD-binding protein	C	COG0277	2735609	2737045	+	-47:GACTC	1
ATU_RS15975	ATU_RS15975	Atu3451	NC_003063.2	-1.43313	-0.519172	0.133915	LLM class flavin-dependent oxidoreductase	H	COG2141	499522	500550	-	164:GATTC	1
ATU_RS19455	ATU_RS19455	Atu4163	NC_003063.2	-1.4329	-0.518938	0.0220617	sensor histidine kinase	T	COG3920	1280740	1281729	+	No match
ATU_RS13735	ATU_RS13735	Atu2821	NC_003062.2	-1.43085	-0.516877	0.0339892	FadR family transcriptional regulator	K	COG2186	2823977	2824669	+	No match
ATU_RS22780	ATU_RS22780	Atu4850	NC_003063.2	-1.43056	-0.516583	0.01896	hypothetical protein	NA	NA	2032206	2032754	+	No match
ATU_RS22525	ATU_RS22525	Atu4798	NC_003063.2	-1.43041	-0.516428	0.16683	class I SAM-dependent methyltransferase	NA	NA	1973273	1974565	-	No match
ATU_RS08170	ATU_RS08170	NA	NC_003062.2	-1.43026	-0.516282	0.00506597	DUF1127 domain-containing protein	S	COG5457	1653160	1653306	+	-188:GAATC	1
ATU_RS19915	oppB	Atu4258	NC_003063.2	-1.42998	-0.515999	0.00808438	oligopeptide ABC transporter permease OppB	E	COG0601	1383768	1384691	-	No match
ATU_RS21195	ATU_RS21195	Atu8198	NC_003063.2	-1.42906	-0.515065	0.0131313	hypothetical protein	NA	NA	1667077	1667451	+	No match
ATU_RS15195	thiE	Atu3289	NC_003063.2	-1.42846	-0.514459	0.016298	thiamine phosphate synthase	H	COG0352	315458	316120	+	No match
ATU_RS18330	hutH	Atu3933	NC_003063.2	-1.42825	-0.514244	0.138473	histidine ammonia-lyase	E	COG2986	1036224	1037768	-	No match
ATU_RS21680	ATU_RS21680	Atu4624	NC_003063.2	-1.42801	-0.514006	0.0442814	FadR family transcriptional regulator	K	COG2186	1771870	1772583	+	-30:GATTC	1
ATU_RS21455	ATU_RS21455	Atu4575	NC_003063.2	-1.42746	-0.513454	0.00961322	AraC family transcriptional regulator	K	COG2207	1722937	1723863	+	No match
ATU_RS16000	ATU_RS16000	Atu3457	NC_003063.2	-1.42744	-0.513432	0.0577767	ABC transporter ATP-binding protein	E	COG0444	505415	506251	-	No match
ATU_RS22045	ATU_RS22045	Atu4700	NC_003063.2	-1.42742	-0.513413	0.0414811	ABC transporter ATP-binding protein	E	COG0444	1861991	1862974	+	No match
ATU_RS04565	ATU_RS04565	Atu0925	NC_003062.2	-1.42672	-0.512701	0.00785062	membrane protein	S	COG5436	913645	914193	-	No match
ATU_RS24370	ATU_RS24370	Atu5086	NC_003064.2	-1.42604	-0.512012	0.0062033	AAA family ATPase	T	COG0467	88566	90008	+	-165:GATTC	1
ATU_RS17095	ATU_RS17095	Atu3685	NC_003063.2	-1.42592	-0.511897	0.00469716	thioesterase	Q	COG3208	759096	759842	+	No match
ATU_RS26395	msuE	Atu5527	NC_003064.2	-1.42502	-0.51098	0.20967	FMN reductase	C	COG0431	519261	519851	-	No match
ATU_RS26050	ATU_RS26050	Atu5454	NC_003064.2	-1.42501	-0.510968	0.00833701	iron ABC transporter permease	R	COG5621	446601	447665	+	-59:GATTC	1
ATU_RS05175	ATU_RS05175	Atu1044	NC_003062.2	-1.42494	-0.510903	0.00372787	DUF2339 domain-containing protein	S	COG5373	1035287	1038058	-	4:GACTC	1
ATU_RS20305	tssG	Atu4336	NC_003063.2	-1.42471	-0.51067	0.008561	type VI secretion system baseplate subunit TssG	U	COG3520	1468274	1469278	-	No match
ATU_RS07390	ATU_RS07390	Atu1499	NC_003062.2	-1.42441	-0.510363	0.00421437	D-alanyl-D-alanine carboxypeptidase	M	COG1686	1488694	1489866	-	189:GATTC	1
ATU_RS01655	mutS	Atu0345	NC_003062.2	-1.42432	-0.510277	0.00502095	DNA mismatch repair protein MutS	L	COG0249	336826	339540	+	No match
ATU_RS02870	ATU_RS02870	Atu0583	NC_003062.2	-1.42427	-0.510227	0.0326852	hypothetical protein	NA	NA	567437	567856	+	No match
ATU_RS26170	ATU_RS26170	Atu5480	NC_003064.2	-1.42391	-0.509858	0.0350141	ATP-binding cassette domain-containing protein	E	COG1126	472315	473040	-	No match
ATU_RS02850	flgD	Atu0579	NC_003062.2	-1.42314	-0.509079	0.00289475	flagellar hook assembly protein FlgD	N	COG1843	563639	564112	+	-162:GATTC,-21:GATTC	2
ATU_RS13455	ATU_RS13455	Atu2765	NC_003062.2	-1.42309	-0.509027	0.00669341	CarD family transcriptional regulator	K	COG1329	2765656	2766225	-	85:GACTC	1
ATU_RS00740	ATU_RS00740	Atu8116	NC_003062.2	-1.42304	-0.508977	0.0273004	hypothetical protein	NA	NA	161618	162136	+	No match
ATU_RS20880	ATU_RS20880	Atu4452	NC_003063.2	-1.42292	-0.508854	0.0109319	HAD family hydrolase	G	COG0637	1598156	1598875	+	-117:GAATC	1
ATU_RS11365	puuE	Atu2328	NC_003062.2	-1.42243	-0.508362	0.00249881	allantoinase PuuE	M	COG0726	2302563	2303486	-	No match
ATU_RS20735	ATU_RS20735	Atu4423	NC_003063.2	-1.42205	-0.507969	0.277495	ABC transporter permease	E	COG1177	1564953	1565732	+	No match
ATU_RS09980	ATU_RS09980	Atu2044	NC_003062.2	-1.42102	-0.506928	0.0222445	protease modulator HflC	O	COG0330	2003144	2004067	-	No match
ATU_RS00840	phnL	Atu0176	NC_003062.2	-1.42082	-0.506719	0.0850528	phosphonate C-P lyase system protein PhnL	P	COG4778	180174	180881	-	No match
ATU_RS18460	ATU_RS18460	Atu3960	NC_003063.2	-1.41829	-0.504153	0.112468	dihydrodipicolinate synthase family protein	M	COG0329	1064436	1065347	-	No match
ATU_RS18230	ATU_RS18230	Atu3912	NC_003063.2	-1.41795	-0.50381	0.0480618	5-oxoprolinase/urea amidolyase family protein	E;E	COG1984;COG2049	1011313	1012923	+	No match
ATU_RS02735	flgB	Atu0555	NC_003062.2	-1.41557	-0.501385	0.00545269	flagellar basal body rod protein FlgB	N	COG1815	541482	541874	-	No match
ATU_RS19085	ATU_RS19085	Atu4086	NC_003063.2	-1.41555	-0.501365	0.0371451	SDR family oxidoreductase	I	COG1028	1205038	1205793	-	No match
ATU_RS11330	ATU_RS11330	Atu2321	NC_003062.2	-1.41508	-0.50088	0.0349866	D-alanyl-D-alanine carboxypeptidase	M	COG1686	2298481	2299752	+	No match
ATU_RS21210	ATU_RS21210	Atu4523	NC_003063.2	-1.41491	-0.500706	0.0460721	ABC transporter permease	E	COG1173	1670219	1671067	-	No match
ATU_RS07555	ccoG	Atu1530	NC_003062.2	-1.41471	-0.500509	0.0274168	cytochrome c oxidase accessory protein CcoG	C	COG0348	1522136	1523719	-	6:GAGTC,140:GAATC	2
ATU_RS10220	ATU_RS10220	Atu2093	NC_003062.2	-1.41412	-0.499906	0.00851093	UDP-N-acetylmuramate--L-alanine ligase	M	COG0773	2056028	2057443	-	No match
ATU_RS12530	ATU_RS12530	Atu2574	NC_003062.2	-1.41395	-0.499727	0.00297021	DUF1839 family protein	NA	NA	2544472	2545455	+	No match
ATU_RS11135	ATU_RS11135	Atu2282	NC_003062.2	-1.41353	-0.499303	0.00475329	thymidine kinase	F	COG1435	2254406	2254987	+	-195:GATTC,-86:GAATC	2
ATU_RS13345	ATU_RS13345	Atu2742	NC_003062.2	-1.41288	-0.498642	0.032424	TRAP transporter small permease	G	COG3090	2739359	2739889	+	No match
ATU_RS23240	ATU_RS23240	Atu6048	NC_003065.3	-1.41185	-0.497585	0.0178692	DEAD/DEAH box helicase	L	COG1204	58747	61257	-	No match
ATU_RS19145	ATU_RS19145	Atu4097	NC_003063.2	-1.41108	-0.496801	0.0145418	L-aspartate oxidase	H	COG0029	1216368	1217936	-	No match
ATU_RS23900	ATU_RS23900	Atu6190	NC_003065.3	-1.41076	-0.496475	0.0216209	type IV secretion system single-stranded DNA binding effector VirE2	NA	NA	206256	207926	+	No match
ATU_RS22750	ATU_RS22750	Atu4844	NC_003063.2	-1.41049	-0.496192	0.00883788	ABC transporter permease	G	COG1172	2024310	2025287	+	No match
ATU_RS10410	ATU_RS10410	Atu2132	NC_003062.2	-1.41042	-0.49613	0.0120428	aldose 1-epimerase family protein	NA	NA	2097174	2098007	-	149:GAATC	1
ATU_RS13780	rsmG	Atu2830	NC_003062.2	-1.40922	-0.494902	0.0179529	16S rRNA (guanine(527)-N(7))-methyltransferase RsmG	J	COG0357	2834354	2834971	-	6:GACTC	1
ATU_RS14690	ATU_RS14690	Atu3183	NC_003063.2	-1.40904	-0.494714	0.0901184	hypothetical protein	NA	NA	192860	193129	-	50:GAATC	1
ATU_RS01665	murJ	Atu0347	NC_003062.2	-1.4085	-0.494162	0.00385082	murein biosynthesis integral membrane protein MurJ	M	COG0728	342473	344062	+	No match
ATU_RS21530	ATU_RS21530	Atu4591	NC_003063.2	-1.4085	-0.494155	0.0221216	LysR family transcriptional regulator	K	COG0583	1737812	1738717	+	No match
ATU_RS04455	ATU_RS04455	Atu0904	NC_003062.2	-1.40818	-0.493836	0.00933077	universal stress protein	T	COG0589	895877	896287	+	No match
ATU_RS15960	ATU_RS15960	Atu3447	NC_003063.2	-1.40814	-0.493787	0.0674401	NmrA family NAD(P)-binding protein	R	COG0702	495827	496720	-	No match
ATU_RS15515	ATU_RS15515	Atu3355	NC_003063.2	-1.40808	-0.493734	0.00917386	LysR family transcriptional regulator	K	COG0583	391601	392575	+	No match
ATU_RS23745	ATU_RS23745	Atu6152	NC_003065.3	-1.40786	-0.493502	0.0435622	IS110 family transposase	X	COG3547	170670	171778	+	-159:GAGTC	1
ATU_RS19355	ATU_RS19355	Atu4140	NC_003063.2	-1.40769	-0.493331	0.0796486	TIGR02587 family membrane protein	S	COG4711	1259031	1259891	-	No match
ATU_RS02545	ATU_RS02545	Atu0517	NC_003062.2	-1.40768	-0.493315	0.00746555	chemotaxis protein CheA	T	COG0643	506414	508687	+	No match
ATU_RS06590	ATU_RS06590	Atu1336	NC_003062.2	-1.40568	-0.491265	0.196782	NIPSNAP family protein	NA	NA	1322167	1322493	+	No match
ATU_RS17150	ATU_RS17150	Atu3696	NC_003063.2	-1.40547	-0.49105	0.00578821	Trm112 family protein	J	COG2835	776811	776999	-	No match
ATU_RS08725	ATU_RS08725	Atu1781	NC_003062.2	-1.4054	-0.490981	0.0408478	hypothetical protein	NA	NA	1768612	1768884	+	No match
ATU_RS07335	arsH	Atu1489	NC_003062.2	-1.40532	-0.490902	0.00701659	arsenical resistance protein ArsH	C	COG0431	1478901	1479626	-	No match
ATU_RS24375	ATU_RS24375	Atu5087	NC_003064.2	-1.40509	-0.490662	0.0461245	sensor histidine kinase	T	COG3920	90005	91057	+	No match
ATU_RS02700	ATU_RS02700	Atu0548	NC_003062.2	-1.40498	-0.49055	0.00742235	flagellar basal body L-ring protein FlgH	N	COG2063	537041	537760	-	No match
ATU_RS07495	zur	Atu1518	NC_003062.2	-1.40475	-0.490311	0.0259349	zinc uptake transcriptional repressor Zur	P	COG0735	1508616	1509029	-	No match
ATU_RS20740	ATU_RS20740	Atu4424	NC_003063.2	-1.4047	-0.49026	0.0383142	ABC transporter ATP-binding protein	E	COG3842	1565725	1566750	+	No match
ATU_RS19220	ATU_RS19220	Atu4112	NC_003063.2	-1.40435	-0.489903	0.00459078	aminopeptidase P family protein	E	COG0006	1230719	1231906	+	-179:GAATC	1
ATU_RS11500	ATU_RS11500	Atu2358	NC_003062.2	-1.40414	-0.489688	0.0195409	acyltransferase	M	COG1835	2332208	2333191	+	-17:GATTC	1
ATU_RS16590	ATU_RS16590	Atu3577	NC_003063.2	-1.40378	-0.489312	0.0515045	ROK family transcriptional regulator	K	COG1940	631114	632346	+	-127:GATTC	1
ATU_RS10435	ATU_RS10435	Atu2137	NC_003062.2	-1.4031	-0.488618	0.0146909	hypothetical protein	NA	NA	2102537	2102917	-	No match
ATU_RS21215	ATU_RS21215	Atu4524	NC_003063.2	-1.40225	-0.487749	0.110239	ABC transporter permease	E	COG0601	1671074	1671997	-	No match
ATU_RS08145	sthA	Atu1661	NC_003062.2	-1.40141	-0.486874	0.0103961	Si-specific NAD(P)(+) transhydrogenase	C	COG1249	1646893	1648296	+	-179:GAATC,-102:GAATC	2
ATU_RS24275	ATU_RS24275	Atu5067	NC_003064.2	-1.401	-0.486452	0.0185993	dihydrodipicolinate synthase family protein	M	COG0329	65432	66325	-	No match
ATU_RS25945	ATU_RS25945	Atu5431	NC_003064.2	-1.40075	-0.486203	0.0597173	hypothetical protein	NA	NA	424764	425153	-	No match
ATU_RS15660	ATU_RS15660	Atu3385	NC_003063.2	-1.40044	-0.485879	0.308491	TonB-dependent hemoglobin/transferrin/lactoferrin family receptor	P	COG1629	427642	430413	-	No match
ATU_RS11660	ATU_RS11660	Atu2393	NC_003062.2	-1.3995	-0.48491	0.00749833	efflux RND transporter permease subunit	V	COG0841	2364042	2367362	+	No match
ATU_RS19525	clpB	Atu4177	NC_003063.2	-1.39876	-0.484149	0.0865911	ATP-dependent chaperone ClpB	O	COG0542	1298943	1301567	+	No match
ATU_RS21650	rfbC	Atu4618	NC_003063.2	-1.39838	-0.483752	0.0032616	dTDP-4-dehydrorhamnose 3_2C5-epimerase	M	COG1898	1765126	1765695	-	No match
ATU_RS21145	iolB	Atu4509	NC_003063.2	-1.3983	-0.483674	0.0193423	5-deoxy-glucuronate isomerase	G	COG3718	1655460	1656272	-	No match
ATU_RS12200	ATU_RS12200	Atu2504	NC_003062.2	-1.39781	-0.483171	0.0547709	GntR family transcriptional regulator	K	COG1802	2472289	2472945	+	No match
ATU_RS21325	ATU_RS21325	Atu4547	NC_003063.2	-1.3971	-0.482439	0.0906881	3-oxoacid CoA-transferase subunit A	I	COG1788	1692615	1693322	+	No match
ATU_RS02880	ATU_RS02880	Atu0585	NC_003062.2	-1.39604	-0.481338	0.0102753	hypothetical protein	NA	NA	568556	568924	+	No match
ATU_RS21900	ATU_RS21900	Atu4669	NC_003063.2	-1.39601	-0.481306	0.0135656	hypothetical protein	NA	NA	1830191	1830793	+	No match
ATU_RS16985	ATU_RS16985	Atu3662	NC_003063.2	-1.39484	-0.480103	0.0230491	hypothetical protein	NA	NA	710360	711970	+	No match
ATU_RS24120	ATU_RS24120	Atu5037	NC_003064.2	-1.39473	-0.479985	0.0397518	hypothetical protein	NA	NA	36918	37697	+	No match
ATU_RS21630	ATU_RS21630	Atu4614	NC_003063.2	-1.39435	-0.479589	0.0119018	glycosyltransferase family 2 protein	G	COG1216	1761339	1762220	-	13:GAATC	1
ATU_RS20470	ATU_RS20470	Atu4369	NC_003063.2	-1.39426	-0.479497	0.183255	substrate-binding domain-containing protein	G	COG1879	1505684	1506706	+	-80:GACTC	1
ATU_RS12300	ATU_RS12300	Atu2524	NC_003062.2	-1.39421	-0.479452	0.0131534	DUF1217 domain-containing protein	NA	NA	2495951	2498275	+	No match
ATU_RS17670	ATU_RS17670	Atu3796	NC_003063.2	-1.39421	-0.479444	0.039548	efflux RND transporter periplasmic adaptor subunit	V	COG0845	891337	892422	-	No match
ATU_RS07345	arsB	Atu1491	NC_003062.2	-1.39412	-0.479357	0.00944575	ACR3 family arsenite efflux transporter	P	COG0798	1480029	1481087	-	No match
ATU_RS12155	ATU_RS12155	Atu2494	NC_003062.2	-1.39309	-0.478286	0.018661	NAD(P)(+) transhydrogenase (Re/Si-specific) subunit beta	C	COG1282	2464191	2465636	+	No match
ATU_RS04295	ATU_RS04295	Atu0872	NC_003062.2	-1.39275	-0.477941	0.0391792	methyl-accepting chemotaxis protein	T	COG0840	868168	870525	+	No match
ATU_RS19585	ATU_RS19585	Atu4191	NC_003063.2	-1.39237	-0.477548	0.0434273	FadR family transcriptional regulator	K	COG2186	1312684	1313415	-	26:GAATC	1
ATU_RS02875	ATU_RS02875	Atu0584	NC_003062.2	-1.39141	-0.476547	0.00252956	rod-binding protein	NA	NA	567969	568526	+	No match
ATU_RS20720	ATU_RS20720	Atu4420	NC_003063.2	-1.39084	-0.475956	0.133937	LacI family DNA-binding transcriptional regulator	K	COG1609	1561882	1562943	+	-66:GACTC	1
ATU_RS24035	ATU_RS24035	Atu5017	NC_003064.2	-1.39076	-0.475878	0.0298652	hypothetical protein	NA	NA	17669	18334	-	34:GATTC	1
ATU_RS02590	ATU_RS02590	Atu0526	NC_003062.2	-1.38934	-0.474395	0.0235127	Cache 3/Cache 2 fusion domain-containing protein	T	COG0840	515805	517652	+	No match
ATU_RS24495	ATU_RS24495	NA	NC_003064.2	-1.38916	-0.474212	0.238223	restriction endonuclease subunit R	NA	NA	122633	122915	+	No match
ATU_RS02810	ATU_RS02810	Atu0571	NC_003062.2	-1.38877	-0.473811	0.00700412	flagellar hook-length control protein FliK	NA	NA	556015	557364	+	No match
ATU_RS02730	flgC	Atu0554	NC_003062.2	-1.38877	-0.473807	0.0780426	flagellar basal body rod protein FlgC	N	COG1558	541059	541478	-	128:GATTC	1
ATU_RS24335	ATU_RS24335	Atu5079	NC_003064.2	-1.38872	-0.473753	0.0067078	sugar ABC transporter substrate-binding protein	NA	NA	79614	80860	+	-81:GAATC	1
ATU_RS12470	modA	Atu2561	NC_003062.2	-1.38863	-0.473664	0.0154185	molybdate ABC transporter substrate-binding protein	P	COG0725	2533873	2534664	+	No match
ATU_RS11145	ATU_RS11145	Atu2284	NC_003062.2	-1.38772	-0.472713	0.0403528	DUF2333 family protein	S	COG5345	2255792	2256949	+	No match
ATU_RS05715	ATU_RS05715	Atu1157	NC_003062.2	-1.38724	-0.472216	0.0090352	hypothetical protein	NA	NA	1150420	1151610	-	98:GATTC	1
ATU_RS06095	ATU_RS06095	Atu1233	NC_003062.2	-1.38702	-0.471988	0.0108805	hypothetical protein	NA	NA	1222035	1222676	-	No match
ATU_RS12510	thiC	Atu2569	NC_003062.2	-1.3869	-0.471863	0.0515045	phosphomethylpyrimidine synthase ThiC	H	COG0422	2539907	2541730	-	69:GACTC,169:GAATC	2
ATU_RS17525	ATU_RS17525	Atu3769	NC_003063.2	-1.38664	-0.471593	0.0256457	hypothetical protein	NA	NA	851898	852272	+	-21:GAATC	1
ATU_RS19115	cydB	Atu4092	NC_003063.2	-1.38658	-0.471527	0.00617036	cytochrome d ubiquinol oxidase subunit II	C	COG1294	1213074	1214231	+	No match
ATU_RS26375	ATU_RS26375	Atu5523	NC_003064.2	-1.38602	-0.470953	0.138265	branched-chain amino acid ABC transporter permease	E	COG4177	515117	516211	-	183:GAATC	1
ATU_RS04015	cysN	Atu0816	NC_003062.2	-1.38568	-0.470594	0.11682	sulfate adenylyltransferase subunit CysN	P	COG2895	814027	815511	-	No match
ATU_RS15355	ATU_RS15355	Atu3324	NC_003063.2	-1.38536	-0.470265	0.0410925	hypothetical protein	NA	NA	357879	358373	+	No match
ATU_RS22130	ATU_RS22130	Atu4716	NC_003063.2	-1.38466	-0.469533	0.00976747	PAS domain S-box protein	K	COG2197	1878534	1880012	-	No match
ATU_RS14650	ATU_RS14650	Atu3175	NC_003063.2	-1.38382	-0.468655	0.056426	PLP-dependent transferase	E	COG0626	185263	186435	-	No match
ATU_RS26165	ATU_RS26165	Atu5479	NC_003064.2	-1.38282	-0.467614	0.0486705	M20 family metallopeptidase	E	COG0624	471138	472301	-	75:GAATC	1
ATU_RS19530	ATU_RS19530	Atu4178	NC_003063.2	-1.38251	-0.467288	0.00370577	M23 family metallopeptidase	M	COG0739	1301637	1303583	-	71:GAGTC	1
ATU_RS13335	ATU_RS13335	Atu2740	NC_003062.2	-1.38235	-0.467121	0.0259349	FadR family transcriptional regulator	K	COG2186	2737162	2737878	+	-156:GAATC	1
ATU_RS09790	ATU_RS09790	Atu2004	NC_003062.2	-1.38146	-0.466193	0.269486	PRC-barrel domain-containing protein	NA	NA	1967456	1967911	+	No match
ATU_RS17390	ATU_RS17390	Atu3742	NC_003063.2	-1.38065	-0.465352	0.0514099	DUF1465 family protein	S	COG5317	825027	825542	+	No match
ATU_RS12520	ATU_RS12520	Atu2572	NC_003062.2	-1.37986	-0.464526	0.00965008	acyl-CoA/acyl-ACP dehydrogenase	I	COG1960	2542371	2543552	+	No match
ATU_RS02095	ATU_RS02095	Atu0436	NC_003062.2	-1.37943	-0.464075	0.0265828	DEAD/DEAH box helicase	L	COG3972	431014	433149	+	No match
ATU_RS09715	ATU_RS09715	Atu1989	NC_003062.2	-1.3793	-0.463937	0.0354445	response regulator	T	COG0784	1953844	1954299	-	No match
ATU_RS05090	ATU_RS05090	Atu1027	NC_003062.2	-1.37924	-0.463873	0.0310265	globin-coupled sensor protein	T	COG0840	1019464	1020963	-	No match
ATU_RS20075	ATU_RS20075	Atu4289	NC_003063.2	-1.3778	-0.46237	0.0121883	zinc-dependent alcohol dehydrogenase family protein	C	COG1062	1412652	1413776	-	No match
ATU_RS01905	ATU_RS01905	Atu0396	NC_003062.2	-1.37775	-0.46231	0.0262353	acetyl-CoA hydrolase/transferase family protein	C	COG0427	389381	390877	+	No match
ATU_RS19340	ATU_RS19340	Atu4137	NC_003063.2	-1.37769	-0.462251	0.0827255	MgtC/SapB family protein	P	COG1285	1256875	1257360	+	No match
ATU_RS14180	chrA	Atu3079	NC_003063.2	-1.37764	-0.462194	0.037837	chromate efflux transporter	P	COG2059	85146	86363	-	26:GACTC	1
ATU_RS02495	ATU_RS02495	Atu0507	NC_003062.2	-1.37761	-0.462165	0.00401652	cation proton antiporter	P	COG1320	497142	497486	-	No match
ATU_RS06720	ATU_RS06720	Atu1362	NC_003062.2	-1.37722	-0.461759	0.00354522	PAS domain-containing hybrid sensor histidine kinase/response regulator	T;T;T	COG0642;COG0784;COG2202	1355121	1357706	+	-58:GATTC	1
ATU_RS04555	ATU_RS04555	Atu0923	NC_003062.2	-1.37708	-0.461613	0.0127075	DUF2336 domain-containing protein	S	COG5330	911938	912882	-	143:GAATC	1
ATU_RS25820	ATU_RS25820	Atu5406	NC_003064.2	-1.37645	-0.460954	0.0068007	GntR family transcriptional regulator	K	COG1802	400747	401496	-	No match
ATU_RS18915	ATU_RS18915	Atu4049	NC_003063.2	-1.37613	-0.460622	0.00815741	polysaccharide biosynthesis tyrosine autokinase	D;M	COG0489;COG3206	1164770	1167118	-	No match
ATU_RS10240	ATU_RS10240	Atu2097	NC_003062.2	-1.37602	-0.460501	0.00789396	phospho-N-acetylmuramoyl-pentapeptide-transferase	M	COG0472	2061155	2062255	-	No match
ATU_RS02930	ugpC	Atu0595	NC_003062.2	-1.37598	-0.460459	0.0266896	sn-glycerol-3-phosphate ABC transporter ATP-binding protein UgpC	G	COG3839	579911	580999	+	No match
ATU_RS23450	ligD	Atu6090	NC_003065.3	-1.37597	-0.460448	0.0462003	non-homologous end-joining DNA ligase	L	COG1793	107937	108998	-	125:GATTC,137:GAATC,190:GACTC	3
ATU_RS23295	ATU_RS23295	Atu6059	NC_003065.3	-1.37584	-0.460312	0.00341063	aliphatic sulfonate ABC transporter substrate-binding protein	P	COG0715	70516	71478	+	No match
ATU_RS10755	ATU_RS10755	Atu2203	NC_003062.2	-1.37525	-0.459693	0.160955	DUF1236 domain-containing protein	S	COG4991	2175098	2175697	+	No match
ATU_RS15810	ATU_RS15810	Atu3415	NC_003063.2	-1.3752	-0.459644	0.0598222	ABC transporter substrate-binding protein	T	COG0834	462256	463191	-	No match
ATU_RS21160	iolC	Atu4512	NC_003063.2	-1.37499	-0.459417	0.115918	5-dehydro-2-deoxygluconokinase	G;G	COG0524;COG3892	1659105	1661021	-	No match
ATU_RS24220	ATU_RS24220	Atu5056	NC_003064.2	-1.37426	-0.45866	0.124502	hypothetical protein	NA	NA	55384	56250	+	-96:GAGTC	1
ATU_RS24070	ATU_RS24070	Atu5024	NC_003064.2	-1.37417	-0.458556	0.0201245	ATP-dependent helicase	L	COG0210	26149	27891	+	-192:GAATC	1
ATU_RS02575	fliF	Atu0523	NC_003062.2	-1.37344	-0.457798	0.00327603	flagellar M-ring protein FliF	N	COG1766	512117	513799	+	-28:GACTC	1
ATU_RS25910	ATU_RS25910	Atu5424	NC_003064.2	-1.37249	-0.456796	0.0178609	NAD(P)/FAD-dependent oxidoreductase	P	COG2072	418884	420362	+	No match
ATU_RS09635	ATU_RS09635	Atu1972	NC_003062.2	-1.3722	-0.456494	0.0218887	BA14K family protein	NA	NA	1940824	1941150	+	-90:GAATC	1
ATU_RS20070	ATU_RS20070	Atu4288	NC_003063.2	-1.37174	-0.45601	0.0389765	LysR family transcriptional regulator	K	COG0583	1411727	1412626	+	No match
ATU_RS17035	ATU_RS17035	Atu3672	NC_003063.2	-1.37129	-0.455529	0.0119993	type I polyketide synthase	I;Q	COG0236;COG3321	722591	727153	-	No match
ATU_RS24110	ATU_RS24110	Atu5035	NC_003064.2	-1.37126	-0.455505	0.0263599	hypothetical protein	NA	NA	35532	36428	+	-55:GAATC	1
ATU_RS03190	ATU_RS03190	Atu0650	NC_003062.2	-1.3712	-0.455439	0.00858781	MipA/OmpV family protein	M	COG3713	642860	643660	+	No match
ATU_RS26175	ATU_RS26175	Atu5481	NC_003064.2	-1.37067	-0.454886	0.0412924	amino acid ABC transporter permease	E	COG0765	473076	473804	-	185:GATTC	1
ATU_RS16215	cysW	Atu3502	NC_003063.2	-1.37054	-0.454748	0.0172911	sulfate ABC transporter permease subunit CysW	P	COG4208	552840	553727	-	No match
ATU_RS00005	ATU_RS00005	Atu0001	NC_003062.2	-1.36998	-0.454158	0.0167462	kinase/pyrophosphorylase	T	COG1806	203	1024	+	No match
ATU_RS26035	ATU_RS26035	Atu5450	NC_003064.2	-1.36972	-0.453882	0.0314327	DUF982 domain-containing protein	NA	NA	442608	442907	+	No match
ATU_RS17540	ATU_RS17540	Atu3772	NC_003063.2	-1.36927	-0.453412	0.00576827	SPFH/Band 7/PHB domain protein	O	COG0330	855841	856890	+	No match
ATU_RS24080	ATU_RS24080	NA	NC_003064.2	-1.36881	-0.452927	0.00740119	IS3 family transposase	NA	NA	28873	29753	-	No match
ATU_RS07490	ATU_RS07490	Atu1517	NC_003062.2	-1.3688	-0.452909	0.016298	gamma carbonic anhydrase family protein	R	COG0663	1508043	1508573	+	No match
ATU_RS00645	ATU_RS00645	Atu0134	NC_003062.2	-1.3686	-0.4527	0.0132899	TIGR02281 family clan AA aspartic protease	R	COG3577	137938	138459	-	No match
ATU_RS10225	murG	Atu2094	NC_003062.2	-1.36694	-0.450948	0.0868689	undecaprenyldiphospho-muramoylpentapeptide beta-N-acetylglucosaminyltransferase	M	COG0707	2057440	2058576	-	No match
ATU_RS13770	ATU_RS13770	Atu2828	NC_003062.2	-1.36557	-0.449503	0.0127109	ParB/RepB/Spo0J family partition protein	D	COG1475	2832629	2833510	-	No match
ATU_RS13835	ATU_RS13835	Atu3009	NC_003063.2	-1.36551	-0.449445	0.0752871	acyltransferase	M	COG1835	5510	6577	+	No match
ATU_RS07360	ATU_RS07360	Atu1493	NC_003062.2	-1.3655	-0.449425	0.0217946	chloride channel protein	P	COG0038	1481706	1483457	-	No match
ATU_RS13180	ATU_RS13180	Atu2706	NC_003062.2	-1.36443	-0.448303	0.0317	HlyD family type I secretion periplasmic adaptor subunit	V	COG1566	2689324	2690637	+	No match
ATU_RS23670	ATU_RS23670	NA	NC_003065.3	-1.36398	-0.44782	0.479763	hypothetical protein	NA	NA	156962	157108	-	118:GAGTC	1
ATU_RS12480	modC	Atu2563	NC_003062.2	-1.36376	-0.447585	0.0125969	molybdenum ABC transporter ATP-binding protein	P	COG4148	2535422	2536498	+	No match
ATU_RS03285	ATU_RS03285	Atu0669	NC_003062.2	-1.36327	-0.447074	0.0109333	L_2CD-transpeptidase	M	COG1376	665308	666084	-	7:GACTC,92:GAATC	2
ATU_RS18905	ATU_RS18905	Atu4047	NC_003063.2	-1.36283	-0.446608	0.0110141	PAS domain-containing protein	T;T;T	COG0642;COG0784;COG2202	1160701	1163676	+	No match
ATU_RS08760	ATU_RS08760	Atu1788	NC_003062.2	-1.36279	-0.446567	0.0240721	FadR family transcriptional regulator	K	COG2186	1774345	1775082	-	No match
ATU_RS23780	tzs	Atu6164	NC_003065.3	-1.36212	-0.445852	0.0776587	(dimethylallyl)adenosine tRNA methylthiotransferase	J	COG0324	179262	179993	-	No match
ATU_RS00065	ATU_RS00065	Atu0013	NC_003062.2	-1.36054	-0.444179	0.0134962	nitroreductase family protein	C	COG0778	10604	11206	-	No match
ATU_RS19825	ATU_RS19825	Atu4240	NC_003063.2	-1.36009	-0.443704	0.315996	LLM class flavin-dependent oxidoreductase	H	COG2141	1364567	1365607	+	-128:GACTC	1
ATU_RS08415	ATU_RS08415	Atu1719	NC_003062.2	-1.36007	-0.443681	0.00380924	valine--tRNA ligase	J	COG0525	1705487	1708330	-	60:GAGTC	1
ATU_RS22860	ATU_RS22860	Atu4866	NC_003063.2	-1.35875	-0.442277	0.0961031	Atu4866 domain-containing protein	NA	NA	2051089	2051328	-	96:GATTC	1
ATU_RS22660	ATU_RS22660	Atu4825	NC_003063.2	-1.35842	-0.441931	0.087751	SDR family oxidoreductase	I	COG1028	2005256	2006059	-	No match
ATU_RS05745	ATU_RS05745	Atu1163	NC_003062.2	-1.3584	-0.441909	0.0379989	winged helix-turn-helix transcriptional regulator	K	COG1846	1157540	1158049	+	No match
ATU_RS23915	ATU_RS23915	NA	NC_003065.3	-1.35826	-0.441764	0.0229627	transposase	NA	NA	210418	210806	+	No match
ATU_RS09355	ATU_RS09355	Atu1916	NC_003062.2	-1.35708	-0.440501	0.0296668	hypothetical protein	V	COG4461	1893679	1894029	+	-170:GATTC	1
ATU_RS00150	ATU_RS00150	Atu0031	NC_003062.2	-1.35657	-0.43996	0.015036	PTS sugar transporter subunit IIA	G	COG2893	33698	34099	-	94:GAATC,117:GAATC,149:GATTC	3
ATU_RS24280	ATU_RS24280	Atu5068	NC_003064.2	-1.3552	-0.438503	0.0329256	ABC transporter ATP-binding protein	O	COG1123	66348	67967	-	No match
ATU_RS18225	ATU_RS18225	Atu3911	NC_003063.2	-1.3546	-0.437869	0.0585616	putative hydro-lyase	S	COG4336	1010496	1011305	+	No match
ATU_RS21115	ATU_RS21115	Atu4502	NC_003063.2	-1.35421	-0.437451	0.115979	GTP-binding protein	R	COG0523	1648772	1649899	-	89:GATTC	1
ATU_RS10505	ATU_RS10505	Atu2152	NC_003062.2	-1.35386	-0.437076	0.16988	hypothetical protein	NA	NA	2116872	2117456	-	No match
ATU_RS02780	flhB	Atu0564	NC_003062.2	-1.3536	-0.436796	0.0102753	flagellar biosynthesis protein FlhB	N	COG1377	549382	550464	+	No match
ATU_RS07485	ATU_RS07485	Atu1516	NC_003062.2	-1.3523	-0.435413	0.0172954	fumarylacetoacetate hydrolase family protein	Q	COG0179	1507322	1508011	+	-48:GAATC	1
ATU_RS21925	ATU_RS21925	Atu4675	NC_003063.2	-1.35226	-0.43537	0.0111258	dihydrodipicolinate synthase family protein	M	COG0329	1834525	1835490	+	No match
ATU_RS08215	ATU_RS08215	Atu1675	NC_003062.2	-1.35176	-0.434834	0.155339	helix-turn-helix transcriptional regulator	K	COG2771	1662251	1663345	+	No match
ATU_RS23080	ATU_RS23080	Atu6016	NC_003065.3	-1.35163	-0.434699	0.031943	ornithine cyclodeaminase	E	COG2423	24980	26044	-	No match
ATU_RS24330	ATU_RS24330	Atu5078	NC_003064.2	-1.35137	-0.434418	0.0199029	LacI family DNA-binding transcriptional regulator	K	COG1609	78507	79568	+	-107:GACTC	1
ATU_RS25940	ATU_RS25940	Atu5430	NC_003064.2	-1.35097	-0.433992	0.0151002	hypothetical protein	NA	NA	424011	424409	-	No match
ATU_RS02360	ATU_RS02360	Atu0480	NC_003062.2	-1.3509	-0.433923	0.00963298	lipopolysaccharide biosynthesis protein	M	COG2244	468531	469823	-	No match
ATU_RS20495	ATU_RS20495	Atu4374	NC_003063.2	-1.35088	-0.433903	0.00879508	sugar phosphate isomerase/epimerase	G	COG1082	1511274	1512323	+	No match
ATU_RS21635	rfbA	Atu4615	NC_003063.2	-1.35022	-0.433191	0.0214509	glucose-1-phosphate thymidylyltransferase RfbA	M	COG1209	1762307	1763173	-	No match
ATU_RS20585	ATU_RS20585	Atu4392	NC_003063.2	-1.34967	-0.43261	0.0667956	denitrification regulatory protein	S	COG4094	1529019	1529696	+	No match
ATU_RS19345	ATU_RS19345	Atu4138	NC_003063.2	-1.34886	-0.431736	0.255915	FAD-binding oxidoreductase	E	COG0665	1257367	1258593	-	105:GATTC	1
ATU_RS02830	flgK	Atu0575	NC_003062.2	-1.34877	-0.431645	0.00912936	flagellar hook-associated protein FlgK	N	COG1256	560238	561716	+	-109:GAATC	1
ATU_RS07075	ATU_RS07075	Atu1435	NC_003062.2	-1.34802	-0.430837	0.020876	GlsB/YeaQ/YmgE family stress response membrane protein	R	COG2261	1430050	1430298	+	-151:GAATC	1
ATU_RS19370	ATU_RS19370	Atu4143	NC_003063.2	-1.34703	-0.429783	0.193191	hypothetical protein	NA	NA	1261025	1261246	-	No match
ATU_RS14085	ATU_RS14085	Atu3060	NC_003063.2	-1.34702	-0.429773	0.202479	ABC transporter ATP-binding protein/permease	R	COG4178	60688	62652	-	190:GACTC	1
ATU_RS10745	ATU_RS10745	Atu2200	NC_003062.2	-1.34651	-0.429225	0.0436003	cold-shock protein	K	COG1278	2173922	2174137	+	No match
ATU_RS12770	atpA	Atu2624	NC_003062.2	-1.34601	-0.428686	0.0104122	F0F1 ATP synthase subunit alpha	C	COG0056	2607105	2608634	-	No match
ATU_RS19200	ATU_RS19200	Atu8196	NC_003063.2	-1.34599	-0.428665	0.0571483	hypothetical protein	T	COG0643	1226713	1227942	-	No match
ATU_RS17070	ATU_RS17070	Atu3680	NC_003063.2	-1.34518	-0.427801	0.0204983	siderophore biosynthesis protein	NA	NA	737476	738039	+	No match
ATU_RS07860	hemN	Atu1601	NC_003062.2	-1.34465	-0.427233	0.107973	oxygen-independent coproporphyrinogen III oxidase	H	COG0635	1581975	1583324	-	No match
ATU_RS21615	ATU_RS21615	Atu4609	NC_003063.2	-1.34464	-0.427224	0.0588652	glycosyltransferase family 2 protein	G	COG1216	1755953	1756873	-	72:GAATC	1
ATU_RS17890	ATU_RS17890	Atu3842	NC_003063.2	-1.34367	-0.426179	0.0802232	hypothetical protein	NA	NA	936504	937094	-	No match
ATU_RS26595	ATU_RS26595	Atu4643	NC_003063.2	-1.34348	-0.425978	0.0494705	hypothetical protein	NA	NA	1796568	1796744	-	No match
ATU_RS17495	ATU_RS17495	Atu3763	NC_003063.2	-1.34348	-0.425975	0.00453766	DUF882 domain-containing protein	S	COG3108	842761	844665	-	77:GAATC,172:GACTC	2
ATU_RS15200	thiD	Atu3290	NC_003063.2	-1.3425	-0.424922	0.0372178	bifunctional hydroxymethylpyrimidine kinase/phosphomethylpyrimidine kinase	H	COG0351	316117	316914	+	No match
ATU_RS05045	ATU_RS05045	Atu8146	NC_003062.2	-1.34249	-0.424909	0.196778	hypothetical protein	NA	NA	1010508	1010849	-	No match
ATU_RS23320	ATU_RS23320	Atu6064	NC_003065.3	-1.34188	-0.424252	0.10502	haloalkane dehalogenase	H	COG0596	76616	77530	-	95:GAATC	1
ATU_RS06100	ATU_RS06100	Atu1235	NC_003062.2	-1.3418	-0.424168	0.13157	O-antigen ligase family protein	NA	NA	1223075	1224316	-	No match
ATU_RS17380	ATU_RS17380	Atu3741	NC_003063.2	-1.34149	-0.423836	0.00599277	MFS transporter	NA	NA	823147	824436	+	No match
ATU_RS07065	ATU_RS07065	Atu1433	NC_003062.2	-1.34145	-0.423791	0.0177644	SGNH/GDSL hydrolase family protein	D	COG2755	1427802	1428446	+	No match
ATU_RS05620	ATU_RS05620	NA	NC_003062.2	-1.34052	-0.422793	0.0579942	omptin family outer membrane protease	NA	NA	1127886	1128821	-	No match
ATU_RS18855	ATU_RS18855	Atu4036	NC_003063.2	-1.34023	-0.422486	0.220828	DNA topoisomerase IB	L	COG3569	1151245	1152261	-	111:GAATC	1
ATU_RS17485	ATU_RS17485	Atu3761	NC_003063.2	-1.34023	-0.422476	0.013052	DUF1036 domain-containing protein	S	COG5480	840759	841241	+	-8:GAATC	1
ATU_RS07550	ATU_RS07550	Atu1529	NC_003062.2	-1.3402	-0.422448	0.0212728	FixH family protein	P	COG5456	1521639	1522139	-	No match
ATU_RS00940	ATU_RS00940	Atu0197	NC_003062.2	-1.33979	-0.422004	0.155175	ABC transporter ATP-binding protein	E	COG1125	201018	201956	-	No match
ATU_RS17735	ATU_RS17735	Atu3808	NC_003063.2	-1.33954	-0.421737	0.0302895	LysR family transcriptional regulator	K	COG0583	904721	905626	-	71:GACTC	1
ATU_RS08155	ATU_RS08155	Atu1663	NC_003062.2	-1.33938	-0.421566	0.0762348	carbon-nitrogen hydrolase family protein	C	COG0388	1649579	1650568	+	-176:GAATC	1
ATU_RS01860	ATU_RS01860	Atu0387	NC_003062.2	-1.33878	-0.420916	0.0659477	methyl-accepting chemotaxis protein	T;T	COG0840;COG2770	378771	380819	+	No match
ATU_RS16210	ATU_RS16210	Atu3501	NC_003063.2	-1.33786	-0.419932	0.012527	sulfate/molybdate ABC transporter ATP-binding protein	P	COG1118	551809	552834	-	3:GAATC	1
ATU_RS02555	cheB	Atu0519	NC_003062.2	-1.33769	-0.419741	0.0798284	protein-glutamate O-methylesterase CheB	T	COG2201	509606	510661	+	No match
ATU_RS23060	ATU_RS23060	Atu6012	NC_003065.3	-1.3376	-0.419643	0.080026	(dimethylallyl)adenosine tRNA methylthiotransferase	J	COG0324	19337	20059	+	-89:GAATC	1
ATU_RS11010	ATU_RS11010	Atu2257	NC_003062.2	-1.33728	-0.419305	0.00919941	membrane protein	R	COG5426	2229065	2231149	+	No match
ATU_RS17340	ssrS	Atu8108	NC_003063.2	-1.3372	-0.41922	0.0372356	6S RNA	NA	NA	813852	814010	-	No match
ATU_RS22410	ATU_RS22410	Atu4774	NC_003063.2	-1.3364	-0.418355	0.0330724	response regulator transcription factor	K	COG4566	1942408	1943064	-	No match
ATU_RS02845	flbT	Atu0578	NC_003062.2	-1.33619	-0.418129	0.0102753	flagellar biosynthesis repressor FlbT	N	COG5443	563199	563648	+	No match
ATU_RS08195	ATU_RS08195	Atu8162	NC_003062.2	-1.33616	-0.418097	0.092456	acyl carrier protein	I	COG0236	1658132	1658395	+	-96:GAATC,-76:GAATC	2
ATU_RS02910	ATU_RS02910	Atu0591	NC_003062.2	-1.33615	-0.418077	0.0202816	carbohydrate ABC transporter substrate-binding protein	G	COG1653	574504	575865	+	-96:GACTC	1
ATU_RS01165	ATU_RS01165	Atu8117	NC_003062.2	-1.33558	-0.41747	0.0199641	nuclear transport factor 2 family protein	R	COG3631	243482	243883	+	No match
ATU_RS12270	ATU_RS12270	Atu2518	NC_003062.2	-1.33539	-0.417257	0.0618149	ABC transporter substrate-binding protein	E	COG0747	2486546	2488141	-	No match
ATU_RS23755	ATU_RS23755	Atu6156	NC_003065.3	-1.33517	-0.417023	0.116111	VirK family protein	NA	NA	174328	174762	+	-165:GAATC,-88:GACTC	2
ATU_RS22430	ATU_RS22430	Atu4778	NC_003063.2	-1.3349	-0.416737	0.115979	alpha/beta hydrolase	H	COG0596	1948140	1949120	+	No match
ATU_RS00965	ATU_RS00965	Atu0202	NC_003062.2	-1.33475	-0.416564	0.0479405	Fe(3+) ABC transporter substrate-binding protein	P	COG1840	206109	207173	+	-35:GATTC,-13:GAATC	2
ATU_RS06945	ATU_RS06945	Atu1407	NC_003062.2	-1.33462	-0.416428	0.121049	SDR family oxidoreductase	I	COG1028	1401791	1402561	+	-178:GAGTC	1
ATU_RS07660	ATU_RS07660	Atu1553	NC_003062.2	-1.33436	-0.416143	0.049154	PAS domain-containing protein	NA	NA	1542378	1542803	-	No match
ATU_RS06180	ATU_RS06180	Atu1252	NC_003062.2	-1.33425	-0.416033	0.0263254	hypothetical protein	NA	NA	1240976	1241491	+	-52:GAATC	1
ATU_RS22770	deoC	Atu4848	NC_003063.2	-1.33419	-0.415969	0.0143841	deoxyribose-phosphate aldolase	F	COG0274	2028370	2029329	+	No match
ATU_RS23775	ATU_RS23775	NA	NC_003065.3	-1.33415	-0.41592	0.0651145	hypothetical protein	NA	NA	178580	178822	-	No match
ATU_RS22970	ATU_RS22970	Atu4890	NC_003063.2	-1.33189	-0.413479	0.119411	IS3-like element IS426 family transposase	X	COG2801	2066597	2067807	-	No match
ATU_RS17750	ATU_RS17750	Atu3811	NC_003063.2	-1.33135	-0.412889	0.0708266	hydrolase	H	COG1335	907774	908418	+	No match
ATU_RS02430	ATU_RS02430	Atu0493	NC_003062.2	-1.33033	-0.411788	0.0908789	Rrf2 family transcriptional regulator	K	COG1959	479337	479840	-	No match
ATU_RS09340	ATU_RS09340	Atu1913	NC_003062.2	-1.32997	-0.411397	0.0839312	DUF1883 domain-containing protein	NA	NA	1890366	1890680	+	-21:GACTC	1
ATU_RS09780	ATU_RS09780	Atu2002	NC_003062.2	-1.32969	-0.411088	0.0102753	esterase family protein	V	COG0627	1965887	1966855	+	No match
ATU_RS12895	ATU_RS12895	Atu2649	NC_003062.2	-1.32941	-0.410789	0.00993242	YciI family protein	Q	COG2350	2633146	2633439	-	No match
ATU_RS14980	ATU_RS14980	Atu3244	NC_003063.2	-1.32883	-0.410158	0.0134764	EAL domain-containing protein	T	COG5001	261692	264010	+	No match
ATU_RS18300	ATU_RS18300	Atu3927	NC_003063.2	-1.32814	-0.409407	0.0176815	D-TA family PLP-dependent enzyme	E	COG3616	1029193	1030281	+	No match
ATU_RS02715	flgA	Atu0551	NC_003062.2	-1.3281	-0.409363	0.0884654	flagellar basal body P-ring formation protein FlgA	N	COG1261	539408	539896	-	No match
ATU_RS05965	ATU_RS05965	Atu1207	NC_003062.2	-1.32791	-0.409152	0.00892288	GGDEF domain-containing protein	T	COG2199	1200490	1201755	+	-191:GATTC,-49:GAGTC	2
ATU_RS13185	ATU_RS13185	Atu2707	NC_003062.2	-1.32769	-0.408918	0.0390545	rhizobiocin	NA	NA	2690817	2691770	+	No match
ATU_RS23560	ATU_RS23560	Atu6115	NC_003065.3	-1.32713	-0.408306	0.0109356	hypothetical protein	NA	NA	135219	136625	-	No match
ATU_RS10730	ATU_RS10730	Atu2197	NC_003062.2	-1.32686	-0.408021	0.0222287	EAL domain-containing protein	T	COG2200	2171033	2171959	+	No match
ATU_RS23865	ATU_RS23865	Atu6182	NC_003065.3	-1.32685	-0.408001	0.0103907	T-DNA border endonuclease VirD2	U	COG3843	196503	197846	+	No match
ATU_RS17590	ATU_RS17590	Atu3782	NC_003063.2	-1.32612	-0.407208	0.0213445	HAMP domain-containing histidine kinase	T	COG0642	865350	866705	+	-101:GATTC	1
ATU_RS07995	ATU_RS07995	Atu1628	NC_003062.2	-1.32595	-0.407031	0.0494522	SRPBCC domain-containing protein	I	COG3832	1614348	1614704	-	No match
ATU_RS23470	ATU_RS23470	Atu6094	NC_003065.3	-1.32552	-0.406554	0.0217946	hypothetical protein	NA	NA	114961	116079	+	No match
[truncated: 4,234 more rows]

## Sheet: 2307+IPTG versus 2140-IPTG
Gene_ID	Gene_Name	Atu_ID	Replicon	Fold_Change	logFC	adj.P.Val	Description	COG	COG_ID	Gene_Start	Gene_End	Strand	GANTC_Matches (200bp upstream of ORF)	Number of GANTC motifs (200 bp upstream of ORF)
[truncated: 5,034 more rows]
